# Supplementary material for: Morphology and phylogenetic analysis of five deep-sea golden gorgonians (Cnidaria, Octocorallia, Chrysogorgiidae) in the Western Pacific Ocean, with the description of a new species
Source: Zookeys. 2020 Nov 9;989:1–37. doi: 10.3897/zookeys.989.53104 (PMC7669819; doi:10.3897/zookeys.989.53104)
Supplement: XML Treatment for Chrysogorgia [file zookeys.989.53104-treatment1.xml]

<!DOCTYPE tp:taxon-treatment
  PUBLIC "-//TaxonX//DTD Taxonomic Treatment Publishing DTD v0 20100105//EN" "tax-treatment-NSO.dtd">
<tp:taxon-treatment xmlns:tp="http://www.plazi.org/taxpub"><tp:treatment-meta><kwd-group><label>Taxon classification</label><kwd><named-content xmlns:xlink="http://www.w3.org/1999/xlink" content-type="kingdom">Animalia</named-content></kwd><kwd><named-content xmlns:xlink="http://www.w3.org/1999/xlink" content-type="order">Alcyonacea</named-content></kwd><kwd><named-content xmlns:xlink="http://www.w3.org/1999/xlink" content-type="family">Chrysogorgiidae</named-content></kwd></kwd-group><mixed-citation publication-type="journal"><person-group><name><surname>Xu</surname><given-names>Yu</given-names></name><name><surname>Zhan</surname><given-names>Zifeng</given-names></name><name><surname>Xu</surname><given-names>Kuidong</given-names></name></person-group><article-title>Morphology and phylogenetic analysis of five deep-sea golden gorgonians (<tp:taxon-name><tp:taxon-name-part taxon-name-part-type="phylum">Cnidaria</tp:taxon-name-part></tp:taxon-name>, <tp:taxon-name><tp:taxon-name-part taxon-name-part-type="subclass">Octocorallia</tp:taxon-name-part></tp:taxon-name>, <tp:taxon-name><tp:taxon-name-part taxon-name-part-type="family">Chrysogorgiidae</tp:taxon-name-part></tp:taxon-name>) in the Western Pacific Ocean, with the description of a new species</article-title><source>Zookeys</source><day>09</day><month>11</month><year>2020</year><volume>989</volume><fpage>1</fpage><lpage>37</lpage><pub-id pub-id-type="doi">10.3897/zookeys.989.53104</pub-id></mixed-citation></tp:treatment-meta><tp:nomenclature><label>Genus</label><tp:taxon-name><object-id xmlns:xlink="http://www.w3.org/1999/xlink" content-type="arpha" xlink:type="simple">F01A7752-D6A1-5019-95FA-A564FB040D0A</object-id>
              <tp:taxon-name-part taxon-name-part-type="genus" reg="Chrysogorgia">Chrysogorgia</tp:taxon-name-part>
            </tp:taxon-name><tp:taxon-authority>Duchassaing &amp; Michelotti, 1864</tp:taxon-authority></tp:nomenclature><tp:treatment-sec sec-type="diagnosis" id="SECID0EMJAE"><title>Diagnosis</title><p><bold>(based on <xref ref-type="bibr" rid="B35">Xu et al. 2020</xref>).</bold> Colony branching usually sympodial, occasionally monopodial, arising from a single ascending spiral (clockwise or counterclockwise, bottlebrush-shaped colony), a fan (planar colony), two fans emerging from a short main stem (biflabellate colony), or an unbranched main stem forming a tree-shaped colony. Axis with a metallic shine, dark to golden in color. Branch subdivided dichotomously or pinnately. Most polyps relatively large to the size of the branches they sit on, few in number and well separated from one another. Sclerites in the form of spindles, rods, scales, and rare plates with little ornamentation.</p></tp:treatment-sec><tp:treatment-sec sec-type="type species" id="SECID0EZJAE"><title>Type species.</title><p><italic><tp:taxon-name><tp:taxon-name-part taxon-name-part-type="genus" reg="Chrysogorgia">Chrysogorgia</tp:taxon-name-part> <tp:taxon-name-part taxon-name-part-type="species" reg="desbonni">desbonni</tp:taxon-name-part></tp:taxon-name></italic> Duchassaing &amp; Michelotti, 1864, by monotypy.</p></tp:treatment-sec><tp:treatment-sec sec-type="distribution" id="SECID0EKKAE"><title>Distribution.</title><p>Worldwide in a depth range of 10–4492 m (<xref ref-type="bibr" rid="B32">Watling et al. 2011</xref>).</p></tp:treatment-sec><ref-list><ref id="B35"><mixed-citation xmlns:xlink="http://www.w3.org/1999/xlink" xlink:type="simple"><person-group><name name-style="western"><surname>Xu</surname><given-names>Y</given-names></name><name name-style="western"><surname>Zhan</surname><given-names>ZF</given-names></name><name name-style="western"><surname>Xu</surname><given-names>KD</given-names></name></person-group> (<year>2020</year>) Morphology and molecular phylogeny of three new deep-sea species of <italic><tp:taxon-name><tp:taxon-name-part taxon-name-part-type="genus">Chrysogorgia</tp:taxon-name-part></tp:taxon-name></italic> (<tp:taxon-name><tp:taxon-name-part taxon-name-part-type="phylum">Cnidaria</tp:taxon-name-part></tp:taxon-name>, <tp:taxon-name><tp:taxon-name-part taxon-name-part-type="subclass">Octocorallia</tp:taxon-name-part></tp:taxon-name>) from seamounts in the tropical Western Paciﬁc Ocean. PeerJ 8: e8832. <ext-link xlink:type="simple" ext-link-type="doi" xlink:href="10.7717/peerj.8832">https://doi.org/10.7717/peerj.8832</ext-link></mixed-citation></ref><ref id="B32"><mixed-citation xmlns:xlink="http://www.w3.org/1999/xlink" xlink:type="simple"><person-group><name name-style="western"><surname>Watling</surname><given-names>L</given-names></name><name name-style="western"><surname>France</surname><given-names>SC</given-names></name><name name-style="western"><surname>Pante</surname><given-names>E</given-names></name><name name-style="western"><surname>Simpson</surname><given-names>A</given-names></name></person-group> (<year>2011</year>) <article-title>Chapter Two-Biology of Deep-Water Octocorals.</article-title><source>Advances in Marine Biology</source><volume>60</volume>(<issue>3</issue>): <fpage>41</fpage>–<lpage>122</lpage>. <ext-link xlink:type="simple" ext-link-type="doi" xlink:href="10.1016/B978-0-12-385529-9.00002-0">https://doi.org/10.1016/B978-0-12-385529-9.00002-0</ext-link></mixed-citation></ref></ref-list></tp:taxon-treatment>
