# Supplementary material for: Morphology and phylogenetic analysis of five deep-sea golden gorgonians (Cnidaria, Octocorallia, Chrysogorgiidae) in the Western Pacific Ocean, with the description of a new species
Source: Zookeys. 2020 Nov 9;989:1–37. doi: 10.3897/zookeys.989.53104 (PMC7669819; doi:10.3897/zookeys.989.53104)
Supplement: XML Treatment for Chrysogorgia dendritica [file zookeys.989.53104-treatment2.xml]

<!DOCTYPE tp:taxon-treatment
  PUBLIC "-//TaxonX//DTD Taxonomic Treatment Publishing DTD v0 20100105//EN" "tax-treatment-NSO.dtd">
<tp:taxon-treatment xmlns:tp="http://www.plazi.org/taxpub"><tp:treatment-meta><kwd-group><label>Taxon classification</label><kwd><named-content xmlns:xlink="http://www.w3.org/1999/xlink" content-type="kingdom">Animalia</named-content></kwd><kwd><named-content xmlns:xlink="http://www.w3.org/1999/xlink" content-type="order">Alcyonacea</named-content></kwd><kwd><named-content xmlns:xlink="http://www.w3.org/1999/xlink" content-type="family">Chrysogorgiidae</named-content></kwd></kwd-group><mixed-citation publication-type="journal"><person-group><name><surname>Xu</surname><given-names>Yu</given-names></name><name><surname>Zhan</surname><given-names>Zifeng</given-names></name><name><surname>Xu</surname><given-names>Kuidong</given-names></name></person-group><article-title>Morphology and phylogenetic analysis of five deep-sea golden gorgonians (<tp:taxon-name><tp:taxon-name-part taxon-name-part-type="phylum">Cnidaria</tp:taxon-name-part></tp:taxon-name>, <tp:taxon-name><tp:taxon-name-part taxon-name-part-type="subclass">Octocorallia</tp:taxon-name-part></tp:taxon-name>, <tp:taxon-name><tp:taxon-name-part taxon-name-part-type="family">Chrysogorgiidae</tp:taxon-name-part></tp:taxon-name>) in the Western Pacific Ocean, with the description of a new species</article-title><source>Zookeys</source><day>09</day><month>11</month><year>2020</year><volume>989</volume><fpage>1</fpage><lpage>37</lpage><pub-id pub-id-type="doi">10.3897/zookeys.989.53104</pub-id></mixed-citation></tp:treatment-meta><tp:nomenclature><tp:taxon-name><object-id xmlns:xlink="http://www.w3.org/1999/xlink" content-type="arpha" xlink:type="simple">105222F6-271F-5F64-8AD5-C6EAA58B8402</object-id>
              <tp:taxon-name-part taxon-name-part-type="genus" reg="Chrysogorgia">Chrysogorgia</tp:taxon-name-part>
              <tp:taxon-name-part taxon-name-part-type="species" reg="dendritica">dendritica</tp:taxon-name-part>
            </tp:taxon-name><tp:taxon-authority>Xu, Zhan &amp; Xu, 2020</tp:taxon-authority><xref ref-type="fig" rid="F1">Figures 1</xref><xref ref-type="fig" rid="F2">, 2</xref><xref ref-type="fig" rid="F3">, 3</xref><xref ref-type="fig" rid="F4">, 4</xref><xref ref-type="table" rid="T1">; Table 1</xref><tp:nomenclature-citation-list><tp:nomenclature-citation><tp:taxon-name>
                  <tp:taxon-name-part taxon-name-part-type="genus" reg="Chrysogorgia">Chrysogorgia</tp:taxon-name-part> <tp:taxon-name-part taxon-name-part-type="species" reg="dendritica">dendritica</tp:taxon-name-part></tp:taxon-name><comment>Xu, Zhan &amp; Xu, 2020: 6–8, figs 2, 3.</comment></tp:nomenclature-citation></tp:nomenclature-citation-list></tp:nomenclature><tp:treatment-sec sec-type="type locality" id="SECID0EZMAE"><title>Type locality.</title><p>Kocebu Guyot in the Magellan Seamount chain, 1821 m depth.</p><fig id="F1" position="float" orientation="portrait"><object-id xmlns:xlink="http://www.w3.org/1999/xlink" content-type="doi" xlink:type="simple">10.3897/zookeys.989.53104.figure1</object-id><object-id xmlns:xlink="http://www.w3.org/1999/xlink" content-type="arpha" xlink:type="simple">B10D88DC-8011-5E50-93F5-2EA6CC7FA141</object-id><label>Figure 1.</label><caption><p>External morphology, polyps and sclerites of <italic><tp:taxon-name><tp:taxon-name-part taxon-name-part-type="genus" reg="Chrysogorgia">Chrysogorgia</tp:taxon-name-part> <tp:taxon-name-part taxon-name-part-type="species" reg="dendritica">dendritica</tp:taxon-name-part></tp:taxon-name></italic> MBM286353 <bold>A, B</bold> the tree-shaped colony <italic>in situ</italic> and after collection (likely an adult), with a broken stem and a branching part <bold>C</bold> a single polyp under a light microscope <bold>D</bold> long polyp neck under <abbrev xmlns:xlink="http://www.w3.org/1999/xlink" xlink:title="scanning electron microscopy" id="ABBRID0EZNAE" xlink:type="simple">SEM</abbrev><bold>E</bold> sclerites in tentacles <bold>F</bold> sclerites of the polyp neck <bold>G</bold> sclerites in coenenchyme <bold>H</bold> sclerites at the basal polyp body. Scale bars: 10 cm (<bold>B</bold>); 1 mm (<bold>C</bold>); 200 μm (<bold>D</bold>); 50 μm (<bold>E</bold>), 100 μm (<bold>F, G, H</bold>).</p></caption><graphic xmlns:xlink="http://www.w3.org/1999/xlink" xlink:href="zookeys-989-001-g001.jpg" position="float" orientation="portrait" xlink:type="simple" id="oo_473208.jpg"><uri content-type="original_file" xlink:type="simple">https://binary.pensoft.net/fig/473208</uri></graphic></fig><fig id="F2" position="float" orientation="portrait"><object-id xmlns:xlink="http://www.w3.org/1999/xlink" content-type="doi" xlink:type="simple">10.3897/zookeys.989.53104.figure2</object-id><object-id xmlns:xlink="http://www.w3.org/1999/xlink" content-type="arpha" xlink:type="simple">317AFF47-8D61-5B1F-81B4-C318D961F2B6</object-id><label>Figure 2.</label><caption><p>External morphology, polyps and sclerites of <italic><tp:taxon-name><tp:taxon-name-part taxon-name-part-type="genus" reg="Chrysogorgia">Chrysogorgia</tp:taxon-name-part> <tp:taxon-name-part taxon-name-part-type="species" reg="dendritica">dendritica</tp:taxon-name-part></tp:taxon-name></italic> MBM286442 <bold>A, B</bold> the bottlebrush-like colony <italic>in situ</italic> and after collection (likely a juvenile) <bold>C</bold> a single polyp under a light microscope <bold>D</bold> a single polyp under <abbrev xmlns:xlink="http://www.w3.org/1999/xlink" xlink:title="scanning electron microscopy" id="ABBRID0EPPAE" xlink:type="simple">SEM</abbrev><bold>E</bold> tentacular part under <abbrev xmlns:xlink="http://www.w3.org/1999/xlink" xlink:title="scanning electron microscopy" id="ABBRID0EVPAE" xlink:type="simple">SEM</abbrev><bold>F</bold> coenenchyme under <abbrev xmlns:xlink="http://www.w3.org/1999/xlink" xlink:title="scanning electron microscopy" id="ABBRID0E2PAE" xlink:type="simple">SEM</abbrev><bold>G</bold> sclerites in tentacles <bold>H</bold> sclerites extending to pinnules <bold>I</bold> sclerites of the polyp neck <bold>J</bold> sclerites in coenenchyme <bold>K</bold> sclerites at the basal polyp body. Scale bars: 10 cm (<bold>B</bold>); 1 mm (<bold>C, D</bold>); 300 μm (<bold>E, F</bold>); 200 μm (<bold>G, I–K</bold> at the same scale), 100 μm (<bold>H</bold>).</p></caption><graphic xmlns:xlink="http://www.w3.org/1999/xlink" xlink:href="zookeys-989-001-g002.jpg" position="float" orientation="portrait" xlink:type="simple" id="oo_473209.jpg"><uri content-type="original_file" xlink:type="simple">https://binary.pensoft.net/fig/473209</uri></graphic></fig><p><bold>Voucher specimens.</bold> MBM286353, station FX-Dive 71 (<named-content xmlns:xlink="http://www.w3.org/1999/xlink" content-type="dwc:verbatimCoordinates" xlink:type="simple"><named-content content-type="geo-json" specific-use="{&#34;type&#34;:&#34;Point&#34;,&#34;coordinates&#34;:[139.264500,11.347167]}" id="NCID0E6QAE" xlink:type="simple">11°20.83'N, 139°15.87'E</named-content></named-content>), a seamount (tentatively named as M2) near the Mariana Trench, depth 1375 m, 28 March 2016. MBM286442, station FX-Dive 211 (<named-content xmlns:xlink="http://www.w3.org/1999/xlink" content-type="dwc:verbatimCoordinates" xlink:type="simple"><named-content content-type="geo-json" specific-use="{&#34;type&#34;:&#34;Point&#34;,&#34;coordinates&#34;:[140.174667,10.049500]}" id="NCID0EHRAE" xlink:type="simple">10°02.97'N, 140°10.48'E</named-content></named-content>), a seamount (tentatively named as M5) located on the Caroline Ridge, depth 1475 m, 29 May 2019. MBM286443, station FX-Dive 211 (<named-content xmlns:xlink="http://www.w3.org/1999/xlink" content-type="dwc:verbatimCoordinates" xlink:type="simple"><named-content content-type="geo-json" specific-use="{&#34;type&#34;:&#34;Point&#34;,&#34;coordinates&#34;:[140.178333,10.054500]}" id="NCID0EPRAE" xlink:type="simple">10°03.27'N, 140°10.70'E</named-content></named-content>), a seamount (M5) located on the Caroline Ridge, depth 1387 m, 29 May 2019. MBM286444, station FX-Dive 227 (<named-content xmlns:xlink="http://www.w3.org/1999/xlink" content-type="dwc:verbatimCoordinates" xlink:type="simple"><named-content content-type="geo-json" specific-use="{&#34;type&#34;:&#34;Point&#34;,&#34;coordinates&#34;:[140.093667,10.632000]}" id="NCID0EXRAE" xlink:type="simple">10°37.92'N, 140°05.62'E</named-content></named-content>), a seamount (tentatively named as M8) located on the Caroline Ridge, depth 1702 m, 15 June 2019. GenBank accession number: <ext-link xmlns:xlink="http://www.w3.org/1999/xlink" ext-link-type="gen" xlink:href="MT269888" xlink:type="simple">MT269888</ext-link>.</p></tp:treatment-sec><tp:treatment-sec sec-type="Extended diagnosis" id="SECID0E5RAE"><title>Extended diagnosis.</title><p><italic><tp:taxon-name><tp:taxon-name-part taxon-name-part-type="genus" reg="Chrysogorgia">Chrysogorgia</tp:taxon-name-part></tp:taxon-name></italic> “group A, Spiculosae” with 1/3L Branching sequence and a monopodial or a little zigzagging stem. Juvenile with a bottlebrush-like colony, while adult usually having a tree-shaped colony. Branches nearly perpendicular to stem, subdivided dichotomously. Polyps with a long neck and an expanded base. Rods and rare scales in tentacles, longitudinally arranged. Rods/spindles and elongate scales in polyp neck longitudinally arranged, coarse with many warts on surface. Scales and rare plates at the basal polyp body irregularly and alternately arranged, irregular and often amoeba-shaped. Scales in coenenchyme sparse and elongate, usually lobed with irregular edges.</p></tp:treatment-sec><tp:treatment-sec sec-type="description" id="SECID0ELSAE"><title>Description.</title><p>For morphological measurements, see Table <xref ref-type="table" rid="T1">1</xref>.</p></tp:treatment-sec><tp:treatment-sec sec-type="distribution" id="SECID0EVSAE"><title>Distribution.</title><p>Kocebu Guyot, 1821 m (<xref ref-type="bibr" rid="B35">Xu et al. 2020</xref>); a seamount adjacent to the Mariana Trench and seamounts on the Caroline Ridge, 1375–1702 m depth.</p></tp:treatment-sec><tp:treatment-sec sec-type="remarks" id="SECID0E6SAE"><title>Remarks.</title><p>The four specimens match the holotype of <italic><tp:taxon-name><tp:taxon-name-part taxon-name-part-type="genus" reg="Chrysogorgia">Chrysogorgia</tp:taxon-name-part> <tp:taxon-name-part taxon-name-part-type="species" reg="dendritica">dendritica</tp:taxon-name-part></tp:taxon-name></italic> Xu, Zhan &amp; Xu, 2020 in having a monopodial stem and the same sclerite form, for example, rods and rare scales in tentacles, rods/spindles and elongate scales in polyp neck, irregular scales at the basal polyp body, and elongate scales in coenenchyme. Moreover, their <abbrev xmlns:xlink="http://www.w3.org/1999/xlink" xlink:title="DNA mismatch repair protein – mutS – homolog" id="ABBRID0EQTAE" xlink:type="simple">mtMutS</abbrev> gene sequences are identical (see the genetic analysis below). Thus, we identified the four specimens as <italic><tp:taxon-name><tp:taxon-name-part taxon-name-part-type="genus" reg="Chrysogorgia">C.</tp:taxon-name-part> <tp:taxon-name-part taxon-name-part-type="species" reg="dendritica">dendritica</tp:taxon-name-part></tp:taxon-name></italic>. The sclerites in the four voucher specimens and the holotype showed some differences: (1) rod-like scales with an obvious medial contraction often present in MBM286353 and MBM286442, while rare in the holotype, MBM286443 and MBM286444 (Figures <xref ref-type="fig" rid="F1">1A</xref>, <xref ref-type="fig" rid="F2">2H</xref> vs. Figures <xref ref-type="fig" rid="F3">3D</xref>, <xref ref-type="fig" rid="F4">4D</xref>); (2) large cured spindles are rarely present in the polyp neck of the holotype, MBM286443 and MBM286444, while absent in the other two specimens (Figures <xref ref-type="fig" rid="F3">3F</xref>, <xref ref-type="fig" rid="F4">4F</xref> vs. Figures <xref ref-type="fig" rid="F1">1F</xref>, <xref ref-type="fig" rid="F2">2I</xref>); (3) scales at the basal polyp body of the holotype and MBM286444 are more irregular and amoeba-shaped than the other specimens (Figure <xref ref-type="fig" rid="F4">4E</xref> vs. Figures <xref ref-type="fig" rid="F1">1H</xref>, <xref ref-type="fig" rid="F2">2K</xref>, <xref ref-type="fig" rid="F3">3E</xref>); and (4) scales in coenenchyme are more elongate in MBM286442 than the other specimens (Figure <xref ref-type="fig" rid="F2">2J</xref> vs. Figures <xref ref-type="fig" rid="F1">1G</xref>, <xref ref-type="fig" rid="F3">3G</xref>, <xref ref-type="fig" rid="F4">4G</xref>). However, these differences are minor and not constant, and we thus treate as the conspecific variation.</p><fig id="F3" position="float" orientation="portrait"><object-id xmlns:xlink="http://www.w3.org/1999/xlink" content-type="doi" xlink:type="simple">10.3897/zookeys.989.53104.figure3</object-id><object-id xmlns:xlink="http://www.w3.org/1999/xlink" content-type="arpha" xlink:type="simple">057B7281-C296-5C6F-B0D3-A7E985D4E500</object-id><label>Figure 3.</label><caption><p>External morphology, polyps and sclerites of <italic><tp:taxon-name><tp:taxon-name-part taxon-name-part-type="genus" reg="Chrysogorgia">Chrysogorgia</tp:taxon-name-part> <tp:taxon-name-part taxon-name-part-type="species" reg="dendritica">dendritica</tp:taxon-name-part></tp:taxon-name></italic> MBM286443 <bold>A, B</bold> the tree-shaped colony <italic>in situ</italic> and after collection (likely an adult) <bold>C</bold> a single polyp under <abbrev xmlns:xlink="http://www.w3.org/1999/xlink" xlink:title="scanning electron microscopy" id="ABBRID0EYWAE" xlink:type="simple">SEM</abbrev><bold>D</bold> sclerites in tentacles <bold>E</bold> sclerites at the basal polyp body <bold>F</bold> sclerites of the polyp neck <bold>G</bold> sclerites in coenenchyme. Scale bars: 10 cm (<bold>B</bold>); 1 mm (<bold>C</bold>); 300 μm (<bold>D–G</bold> at the same scale).</p></caption><graphic xmlns:xlink="http://www.w3.org/1999/xlink" xlink:href="zookeys-989-001-g003.jpg" position="float" orientation="portrait" xlink:type="simple" id="oo_473210.jpg"><uri content-type="original_file" xlink:type="simple">https://binary.pensoft.net/fig/473210</uri></graphic></fig><fig id="F4" position="float" orientation="portrait"><object-id xmlns:xlink="http://www.w3.org/1999/xlink" content-type="doi" xlink:type="simple">10.3897/zookeys.989.53104.figure4</object-id><object-id xmlns:xlink="http://www.w3.org/1999/xlink" content-type="arpha" xlink:type="simple">0469DC36-326D-55A6-8A9F-9D8FCC77D2F5</object-id><label>Figure 4.</label><caption><p>External morphology, polyps and sclerites of <italic><tp:taxon-name><tp:taxon-name-part taxon-name-part-type="genus" reg="Chrysogorgia">Chrysogorgia</tp:taxon-name-part> <tp:taxon-name-part taxon-name-part-type="species" reg="dendritica">dendritica</tp:taxon-name-part></tp:taxon-name></italic> MBM286444 <bold>A, B</bold> the colony <italic>in situ</italic> and after collection (likely an intermediate state) <bold>C</bold> a single polyp under <abbrev xmlns:xlink="http://www.w3.org/1999/xlink" xlink:title="scanning electron microscopy" id="ABBRID0EIYAE" xlink:type="simple">SEM</abbrev><bold>D</bold> sclerites in tentacles <bold>E</bold> sclerites of the polyp neck <bold>F</bold> sclerites at the basal polyp body <bold>G</bold> sclerites in coenenchyme. Scale bars: 20 cm (<bold>B</bold>); 2 mm (<bold>C</bold>); 300 μm (<bold>D–G</bold> at the same scale).</p></caption><graphic xmlns:xlink="http://www.w3.org/1999/xlink" xlink:href="zookeys-989-001-g004.jpg" position="float" orientation="portrait" xlink:type="simple" id="oo_473211.jpg"><uri content-type="original_file" xlink:type="simple">https://binary.pensoft.net/fig/473211</uri></graphic></fig><p>The four specimens of <italic><tp:taxon-name><tp:taxon-name-part taxon-name-part-type="genus" reg="Chrysogorgia">C.</tp:taxon-name-part> <tp:taxon-name-part taxon-name-part-type="species" reg="dendritica">dendritica</tp:taxon-name-part></tp:taxon-name></italic> showed a series of growth stages, from bottlebrush-like colony (juvenile) to tree-shaped colony (adult). Considering the diameter size of the stem base and scars on the stem, the specimen MBM286442 is likely a juvenile with a narrow stem and without scars, while the other specimens have wider stems and some old scars of the past branches (Table <xref ref-type="table" rid="T1">1</xref>). The juvenile has a bottlebrush-like colony (Figure <xref ref-type="fig" rid="F2">2B</xref>), while the adult has a long monopodial stem with branches occurring on the top, forming a tree-shaped colony (Figures <xref ref-type="fig" rid="F1">1B</xref>, <xref ref-type="fig" rid="F3">3B</xref>). Compared to the changing colony shapes, the sclerite forms showed small variation in the growth stages and can be used as a main character to identify the species.</p></tp:treatment-sec><tp:treatment-sec><!--Section generated to contain objects referenced in tp:taxon-treatment.--><table-wrap id="T1" position="float" orientation="portrait"><label>Table 1.</label><caption><p>Morphological comparisons between <italic><tp:taxon-name><tp:taxon-name-part taxon-name-part-type="genus" reg="Chrysogorgia">Chrysogorgia</tp:taxon-name-part> <tp:taxon-name-part taxon-name-part-type="species" reg="carolinensis">carolinensis</tp:taxon-name-part></tp:taxon-name></italic> sp. nov., <italic><tp:taxon-name><tp:taxon-name-part taxon-name-part-type="genus" reg="Chrysogorgia">Chrysogorgia</tp:taxon-name-part> <tp:taxon-name-part taxon-name-part-type="species" reg="dendritica">dendritica</tp:taxon-name-part></tp:taxon-name></italic> Xu, Zhan &amp; Xu, 2020 and <italic><tp:taxon-name><tp:taxon-name-part taxon-name-part-type="genus" reg="Chrysogorgia">Chrysogorgia</tp:taxon-name-part> <tp:taxon-name-part taxon-name-part-type="species" reg="abludo">abludo</tp:taxon-name-part></tp:taxon-name></italic> Pante &amp; Watling, 2012, including detailed morphological measuring data of five specimens of <italic><tp:taxon-name><tp:taxon-name-part taxon-name-part-type="genus" reg="Chrysogorgia">C.</tp:taxon-name-part> <tp:taxon-name-part taxon-name-part-type="species" reg="dendritica">dendritica</tp:taxon-name-part></tp:taxon-name></italic>.</p></caption><table id="TID0EGFBG" rules="all"><tbody><tr><th rowspan="1" colspan="1">Characters/species</th><th rowspan="1" colspan="5">
                      <italic><tp:taxon-name><tp:taxon-name-part taxon-name-part-type="genus" reg="Chrysogorgia">Chrysogorgia</tp:taxon-name-part> <tp:taxon-name-part taxon-name-part-type="species" reg="dendritica">dendritica</tp:taxon-name-part></tp:taxon-name></italic>
                    </th><th rowspan="1" colspan="1"><italic><tp:taxon-name><tp:taxon-name-part taxon-name-part-type="genus" reg="Chrysogorgia">Chrysogorgia</tp:taxon-name-part> <tp:taxon-name-part taxon-name-part-type="species" reg="carolinensis">carolinensis</tp:taxon-name-part></tp:taxon-name></italic> sp. nov.</th><th rowspan="1" colspan="2">
                      <italic><tp:taxon-name><tp:taxon-name-part taxon-name-part-type="genus" reg="Chrysogorgia">Chrysogorgia</tp:taxon-name-part> <tp:taxon-name-part taxon-name-part-type="species" reg="abludo">abludo</tp:taxon-name-part></tp:taxon-name></italic>
                    </th></tr><tr><td rowspan="1" colspan="1">Specimen</td><td rowspan="1" colspan="1">holotype</td><td rowspan="1" colspan="1">MBM286353</td><td rowspan="1" colspan="1">MBM286442</td><td rowspan="1" colspan="1">MBM286443</td><td rowspan="1" colspan="1">MBM286444</td><td rowspan="1" colspan="1">holotype</td><td rowspan="1" colspan="1">holotype</td><td rowspan="1" colspan="1">paratype</td></tr><tr><td rowspan="1" colspan="1">Group type</td><td rowspan="1" colspan="5">A</td><td rowspan="1" colspan="1">A</td><td rowspan="1" colspan="2">A</td></tr><tr><td rowspan="1" colspan="1">Branching sequence</td><td rowspan="1" colspan="5">1/3L</td><td rowspan="1" colspan="1">1/3L</td><td rowspan="1" colspan="2">1/3, 1/4L, irregular</td></tr><tr><td rowspan="1" colspan="1">Axis</td><td rowspan="1" colspan="5">monopodial, or a little zigzagging</td><td rowspan="1" colspan="1">sympodial</td><td rowspan="1" colspan="2">monopodial</td></tr><tr><td rowspan="1" colspan="1">Colony shape</td><td rowspan="1" colspan="1">tree-shaped</td><td rowspan="1" colspan="1">tree-shaped</td><td rowspan="1" colspan="1">bottlebrush-like</td><td rowspan="1" colspan="1">tree-shaped</td><td rowspan="1" colspan="1">a little tree-shaped</td><td rowspan="1" colspan="1">bottlebrush-shaped</td><td rowspan="1" colspan="1">bottlebrush-shaped</td><td rowspan="1" colspan="1">tree-shaped</td></tr><tr><td rowspan="1" colspan="1">Colony height (cm)</td><td rowspan="1" colspan="1">57</td><td rowspan="1" colspan="1">85.5</td><td rowspan="1" colspan="1">55</td><td rowspan="1" colspan="1">50</td><td rowspan="1" colspan="1">110</td><td rowspan="1" colspan="1">31</td><td rowspan="1" colspan="1">16</td><td rowspan="1" colspan="1">50</td></tr><tr><td rowspan="1" colspan="1">Basal stem width (mm)</td><td rowspan="1" colspan="1">2</td><td rowspan="1" colspan="1">7</td><td rowspan="1" colspan="1">1.2</td><td rowspan="1" colspan="1">3</td><td rowspan="1" colspan="1">3</td><td rowspan="1" colspan="1">1</td><td rowspan="1" colspan="1">No data</td><td rowspan="1" colspan="1">2.2</td></tr><tr><td rowspan="1" colspan="1">Interbranch distance (mm)</td><td rowspan="1" colspan="1">16–22</td><td rowspan="1" colspan="1">18</td><td rowspan="1" colspan="1">5–22</td><td rowspan="1" colspan="1">11–15</td><td rowspan="1" colspan="1">12–24</td><td rowspan="1" colspan="1">6–12</td><td rowspan="1" colspan="1">4.3–6.8</td><td rowspan="1" colspan="1">7.5–15.0</td></tr><tr><td rowspan="1" colspan="1">Orthostiche interval (mm)</td><td rowspan="1" colspan="1">50–55</td><td rowspan="1" colspan="1">50–55</td><td rowspan="1" colspan="1">37–47</td><td rowspan="1" colspan="1">36–47</td><td rowspan="1" colspan="1">44–61</td><td rowspan="1" colspan="1">19–35</td><td rowspan="1" colspan="1">No data</td><td rowspan="1" colspan="1">No data</td></tr><tr><td rowspan="1" colspan="1">First branch internode (mm)</td><td rowspan="1" colspan="1">15–20</td><td rowspan="1" colspan="1">14–22</td><td rowspan="1" colspan="1">11–20</td><td rowspan="1" colspan="1">9–23</td><td rowspan="1" colspan="1">20–30</td><td rowspan="1" colspan="1">7–15</td><td rowspan="1" colspan="1">6.1–11.0</td><td rowspan="1" colspan="1">16</td></tr><tr><td rowspan="1" colspan="1">Polyps on internodes</td><td rowspan="1" colspan="1">1–5</td><td rowspan="1" colspan="1">2–3</td><td rowspan="1" colspan="1">1–3</td><td rowspan="1" colspan="1">1–4</td><td rowspan="1" colspan="1">1–4</td><td rowspan="1" colspan="1">0</td><td rowspan="1" colspan="1">1–2</td><td rowspan="1" colspan="1">No data</td></tr><tr><td rowspan="1" colspan="1">Polyps on terminal branchlets</td><td rowspan="1" colspan="1">1–6</td><td rowspan="1" colspan="1">1–4</td><td rowspan="1" colspan="1">1–4</td><td rowspan="1" colspan="1">1–8</td><td rowspan="1" colspan="1">1–8</td><td rowspan="1" colspan="1">1</td><td rowspan="1" colspan="1">1–3</td><td rowspan="1" colspan="1">1–6</td></tr><tr><td rowspan="1" colspan="1">Polyps height (mm)</td><td rowspan="1" colspan="1">3</td><td rowspan="1" colspan="1">3–5</td><td rowspan="1" colspan="1">1.5–2.0</td><td rowspan="1" colspan="1">2–3</td><td rowspan="1" colspan="1">3–4</td><td rowspan="1" colspan="1">3–8, average 5</td><td rowspan="1" colspan="1">0.8–2.2</td><td rowspan="1" colspan="1">0.8–2.2</td></tr><tr><td rowspan="1" colspan="1">Sclerites in coenenchyme (μm)</td><td rowspan="1" colspan="1">flat elongate scales often with lobed edges</td><td rowspan="1" colspan="1">82–200 × 10–96</td><td rowspan="1" colspan="1">139–420 × 16–112</td><td rowspan="1" colspan="1">92–266 × 15–57</td><td rowspan="1" colspan="1">53–379 × 10–34</td><td rowspan="1" colspan="1">elongate scales occasionally with lobed edges</td><td rowspan="1" colspan="2">small rugged scales with less lobed edges</td></tr><tr><td rowspan="1" colspan="1">Sclerites in body wall (μm)</td><td rowspan="1" colspan="1">scales, rods and spindles</td><td rowspan="1" colspan="1">68–190 × 7–58 at basal body; 171–516 × 20–55 in neck</td><td rowspan="1" colspan="1">100–306 × 20–72 at basal body; 121–353 × 12–56 in neck</td><td rowspan="1" colspan="1">80–229 × 13–82 at basal body; 207–614 × 14–76 in neck</td><td rowspan="1" colspan="1">39–236 × 8–128 at basal body; 137–590 × 12–98 in neck</td><td rowspan="1" colspan="1">scales, rods and spindles</td><td rowspan="1" colspan="2">scales and rods</td></tr><tr><td rowspan="1" colspan="1">Sclerites in tentacles (μm)</td><td rowspan="1" colspan="1">scales and rods</td><td rowspan="1" colspan="1">74–135 × 4–32</td><td rowspan="1" colspan="1">105–365 × 6–45</td><td rowspan="1" colspan="1">75–429 × 10–43</td><td rowspan="1" colspan="1">93–275 × 24–93</td><td rowspan="1" colspan="1">rods and spindles</td><td rowspan="1" colspan="2">rods</td></tr><tr><td rowspan="1" colspan="1">Distribution</td><td rowspan="1" colspan="1">Kocebu Guyot</td><td rowspan="1" colspan="1">an unnamed seamount adjacent to the Mariana Trench</td><td rowspan="1" colspan="3">unnamed seamounts on the Caroline Ridge</td><td rowspan="1" colspan="1">an unnamed seamount on the Caroline Ridge</td><td rowspan="1" colspan="2">North Atlantic</td></tr><tr><td rowspan="1" colspan="1">References</td><td rowspan="1" colspan="1">
                      <xref ref-type="bibr" rid="B35">Xu et al. 2020</xref>
                    </td><td rowspan="1" colspan="4">Present study</td><td rowspan="1" colspan="1">Present study</td><td rowspan="1" colspan="2">
                      <xref ref-type="bibr" rid="B23">Pante and Watling 2012</xref>
                    </td></tr></tbody></table></table-wrap></tp:treatment-sec><ref-list><ref id="B35"><mixed-citation xmlns:xlink="http://www.w3.org/1999/xlink" xlink:type="simple"><person-group><name name-style="western"><surname>Xu</surname><given-names>Y</given-names></name><name name-style="western"><surname>Zhan</surname><given-names>ZF</given-names></name><name name-style="western"><surname>Xu</surname><given-names>KD</given-names></name></person-group> (<year>2020</year>) Morphology and molecular phylogeny of three new deep-sea species of <italic><tp:taxon-name><tp:taxon-name-part taxon-name-part-type="genus">Chrysogorgia</tp:taxon-name-part></tp:taxon-name></italic> (<tp:taxon-name><tp:taxon-name-part taxon-name-part-type="phylum">Cnidaria</tp:taxon-name-part></tp:taxon-name>, <tp:taxon-name><tp:taxon-name-part taxon-name-part-type="subclass">Octocorallia</tp:taxon-name-part></tp:taxon-name>) from seamounts in the tropical Western Paciﬁc Ocean. PeerJ 8: e8832. <ext-link xlink:type="simple" ext-link-type="doi" xlink:href="10.7717/peerj.8832">https://doi.org/10.7717/peerj.8832</ext-link></mixed-citation></ref><ref id="B23"><mixed-citation xmlns:xlink="http://www.w3.org/1999/xlink" xlink:type="simple"><person-group><name name-style="western"><surname>Pante</surname><given-names>E</given-names></name><name name-style="western"><surname>Watling</surname><given-names>L</given-names></name></person-group> (<year>2012</year>) <article-title><italic><tp:taxon-name><tp:taxon-name-part taxon-name-part-type="genus">Chrysogorgia</tp:taxon-name-part></tp:taxon-name></italic> from the New England and Corner Seamounts: Atlantic-Pacific connections.</article-title><source>Journal of the Marine Biological Association of the United Kingdom</source><volume>92</volume>(<issue>5</issue>): <fpage>911</fpage>–<lpage>927</lpage>. <ext-link xlink:type="simple" ext-link-type="doi" xlink:href="10.1017/S0025315411001354">https://doi.org/10.1017/S0025315411001354</ext-link></mixed-citation></ref></ref-list></tp:taxon-treatment>
