# Supplementary material for: Morphology and phylogenetic analysis of five deep-sea golden gorgonians (Cnidaria, Octocorallia, Chrysogorgiidae) in the Western Pacific Ocean, with the description of a new species
Source: Zookeys. 2020 Nov 9;989:1–37. doi: 10.3897/zookeys.989.53104 (PMC7669819; doi:10.3897/zookeys.989.53104)
Supplement: XML Treatment for Chrysogorgia carolinensis [file zookeys.989.53104-treatment3.xml]

<!DOCTYPE tp:taxon-treatment
  PUBLIC "-//TaxonX//DTD Taxonomic Treatment Publishing DTD v0 20100105//EN" "tax-treatment-NSO.dtd">
<tp:taxon-treatment xmlns:tp="http://www.plazi.org/taxpub"><tp:treatment-meta><kwd-group><label>Taxon classification</label><kwd><named-content xmlns:xlink="http://www.w3.org/1999/xlink" content-type="kingdom">Animalia</named-content></kwd><kwd><named-content xmlns:xlink="http://www.w3.org/1999/xlink" content-type="order">Alcyonacea</named-content></kwd><kwd><named-content xmlns:xlink="http://www.w3.org/1999/xlink" content-type="family">Chrysogorgiidae</named-content></kwd></kwd-group><mixed-citation publication-type="journal"><person-group><name><surname>Xu</surname><given-names>Yu</given-names></name><name><surname>Zhan</surname><given-names>Zifeng</given-names></name><name><surname>Xu</surname><given-names>Kuidong</given-names></name></person-group><article-title>Morphology and phylogenetic analysis of five deep-sea golden gorgonians (<tp:taxon-name><tp:taxon-name-part taxon-name-part-type="phylum">Cnidaria</tp:taxon-name-part></tp:taxon-name>, <tp:taxon-name><tp:taxon-name-part taxon-name-part-type="subclass">Octocorallia</tp:taxon-name-part></tp:taxon-name>, <tp:taxon-name><tp:taxon-name-part taxon-name-part-type="family">Chrysogorgiidae</tp:taxon-name-part></tp:taxon-name>) in the Western Pacific Ocean, with the description of a new species</article-title><source>Zookeys</source><day>09</day><month>11</month><year>2020</year><volume>989</volume><fpage>1</fpage><lpage>37</lpage><pub-id pub-id-type="doi">10.3897/zookeys.989.53104</pub-id></mixed-citation></tp:treatment-meta><tp:nomenclature><tp:taxon-name><object-id xmlns:xlink="http://www.w3.org/1999/xlink" content-type="arpha" xlink:type="simple">5F35D75E-99BE-54BE-8853-99BA426EC474</object-id>
              <tp:taxon-name-part taxon-name-part-type="genus" reg="Chrysogorgia">Chrysogorgia</tp:taxon-name-part>
              <tp:taxon-name-part taxon-name-part-type="species" reg="carolinensis">carolinensis</tp:taxon-name-part>
              <object-id xmlns:xlink="http://www.w3.org/1999/xlink" content-type="zoobank" xlink:type="simple">http://zoobank.org/A37B30BA-6396-4679-9D39-1FFB51FCCD4D</object-id>
            </tp:taxon-name><tp:taxon-status xmlns:xlink="http://www.w3.org/1999/xlink" xlink:type="simple">sp. nov.</tp:taxon-status><xref ref-type="fig" rid="F5">Figures 5</xref><xref ref-type="fig" rid="F6">, 6</xref><xref ref-type="table" rid="T1">; Table 1</xref></tp:nomenclature><tp:treatment-sec sec-type="type material" id="SECID0EQ2AE"><title>Type material.</title><p><bold><italic>Holotype</italic>.</bold> MBM286494, station FX-Dive 226 (<named-content xmlns:xlink="http://www.w3.org/1999/xlink" content-type="dwc:verbatimCoordinates" xlink:type="simple"><named-content content-type="geo-json" specific-use="{&#34;type&#34;:&#34;Point&#34;,&#34;coordinates&#34;:[140.068000,10.636333]}" id="NCID0E52AE" xlink:type="simple">10°38.18'N, 140°04.08'E</named-content></named-content>), a seamount (tentatively named as M8) located on the Caroline Ridge, depth 1832 m, 14 June 2019. GenBank accession number: <ext-link xmlns:xlink="http://www.w3.org/1999/xlink" ext-link-type="gen" xlink:href="MT269889" xlink:type="simple">MT269889</ext-link>.</p><p><bold><italic>Paratypes</italic>.</bold> MBM286493, station FX-Dive 224 (<named-content xmlns:xlink="http://www.w3.org/1999/xlink" content-type="dwc:verbatimCoordinates" xlink:type="simple"><named-content content-type="geo-json" specific-use="{&#34;type&#34;:&#34;Point&#34;,&#34;coordinates&#34;:[140.090833,10.627167]}" id="NCID0EP3AE" xlink:type="simple">10°37.63'N, 140°05.45'E</named-content></named-content>), depth 1509 m, 12 June 2019. MBM286495, station FX-Dive 227 (<named-content xmlns:xlink="http://www.w3.org/1999/xlink" content-type="dwc:verbatimCoordinates" xlink:type="simple"><named-content content-type="geo-json" specific-use="{&#34;type&#34;:&#34;Point&#34;,&#34;coordinates&#34;:[140.093667,10.632000]}" id="NCID0EX3AE" xlink:type="simple">10°37.92'N, 140°05.62'E</named-content></named-content>), depth 1709 m. MBM286496, station FX-Dive 227 (<named-content xmlns:xlink="http://www.w3.org/1999/xlink" content-type="dwc:verbatimCoordinates" xlink:type="simple"><named-content content-type="geo-json" specific-use="{&#34;type&#34;:&#34;Point&#34;,&#34;coordinates&#34;:[140.093667,10.632000]}" id="NCID0E63AE" xlink:type="simple">10°37.92'N, 140°05.62'E</named-content></named-content>), depth 1706 m, 15 June 2019. MBM286497, station FX-Dive 227 (<named-content xmlns:xlink="http://www.w3.org/1999/xlink" content-type="dwc:verbatimCoordinates" xlink:type="simple"><named-content content-type="geo-json" specific-use="{&#34;type&#34;:&#34;Point&#34;,&#34;coordinates&#34;:[140.093667,10.631667]}" id="NCID0EH4AE" xlink:type="simple">10°37.90'N, 140°05.62'E</named-content></named-content>), depth 1695 m, 15 June 2019. MBM286498, station FX-Dive 227 (<named-content xmlns:xlink="http://www.w3.org/1999/xlink" content-type="dwc:verbatimCoordinates" xlink:type="simple"><named-content content-type="geo-json" specific-use="{&#34;type&#34;:&#34;Point&#34;,&#34;coordinates&#34;:[140.091333,10.628000]}" id="NCID0EP4AE" xlink:type="simple">10°37.68'N, 140°05.48'E</named-content></named-content>), depth 1537m, 15 June 2019. MBM286499, station FX-Dive 227 (<named-content xmlns:xlink="http://www.w3.org/1999/xlink" content-type="dwc:verbatimCoordinates" xlink:type="simple"><named-content content-type="geo-json" specific-use="{&#34;type&#34;:&#34;Point&#34;,&#34;coordinates&#34;:[140.090500,10.626667]}" id="NCID0EX4AE" xlink:type="simple">10°37.60'N, 140°05.43'E</named-content></named-content>), depth 1506 m, 15 June 2019. They were all collected from a seamount (tentatively named as M8) located on the Caroline Ridge.</p></tp:treatment-sec><tp:treatment-sec sec-type="diagnosis" id="SECID0E34AE"><title>Diagnosis.</title><p><italic><tp:taxon-name><tp:taxon-name-part taxon-name-part-type="genus" reg="Chrysogorgia">Chrysogorgia</tp:taxon-name-part></tp:taxon-name></italic> “group A, Spiculosae” with 1/3L branching sequence. Branches subdivided dichotomously, up to sixth order. Polyps only present in the end of terminal branchlets. Polyps large with pitcher shape, up to 8 mm long. Rods and spindles slender and coarse with many warts on surface in the back and base of tentacles. Scales amoeba-shaped, branched toward to any directions, irregularly and alternately arranged at basal polyp body. Scales rare, transversally arranged in coenenchyme.</p></tp:treatment-sec><tp:treatment-sec sec-type="description" id="SECID0EJ5AE"><title>Description.</title><p>Specimen of holotype ca. 31 cm long and 14 cm wide excluding the holdfast (Figure <xref ref-type="fig" rid="F5">5C</xref>). Colony bottlebrush-shaped, with branching sequence 1/3L. Stem golden with metallic luster, ca. 1 mm in diameter at base. Branches subdivided dichotomously, up to sixth order, with distance between adjacent branches 6–12 mm long and orthostiche interval 19–35 mm long in measurements from all specimens. Branches up to 6 cm with the first branch internodes 7–15 mm long and terminal branchlets up to 2 cm long. Polyps only present in the end of the terminal branchlets. Polyps large with pitcher shape, some of them contracted and narrow at the base of tentacles, average 5 mm long with the terminal one up to 8 mm long, and 1–3 mm wide (Figure <xref ref-type="fig" rid="F5">5B, D, F</xref>). No polyps in axis internodes.</p><fig id="F5" position="float" orientation="portrait"><object-id xmlns:xlink="http://www.w3.org/1999/xlink" content-type="doi" xlink:type="simple">10.3897/zookeys.989.53104.figure5</object-id><object-id xmlns:xlink="http://www.w3.org/1999/xlink" content-type="arpha" xlink:type="simple">8CA21339-A494-5D55-93F2-6A0626558D5A</object-id><label>Figure 5.</label><caption><p>External morphology and polyps of <italic><tp:taxon-name><tp:taxon-name-part taxon-name-part-type="genus" reg="Chrysogorgia">Chrysogorgia</tp:taxon-name-part> <tp:taxon-name-part taxon-name-part-type="species" reg="carolinensis">carolinensis</tp:taxon-name-part></tp:taxon-name></italic> sp. nov. <bold>A</bold> the holotype <italic>in situ</italic><bold>B</bold> close-up branches <italic>in situ</italic><bold>C</bold> the holotype after collection <bold>D</bold> two polyps under a light microscope <bold>E</bold> tentacles under a light microscope <bold>F</bold> a single polyp under <abbrev xmlns:xlink="http://www.w3.org/1999/xlink" xlink:title="scanning electron microscopy" id="ABBRID0E16AE" xlink:type="simple">SEM</abbrev><bold>G</bold> upper part of a polyp under <abbrev xmlns:xlink="http://www.w3.org/1999/xlink" xlink:title="scanning electron microscopy" id="ABBRID0EBAAG" xlink:type="simple">SEM</abbrev><bold>H</bold> basal polyp body under <abbrev xmlns:xlink="http://www.w3.org/1999/xlink" xlink:title="scanning electron microscopy" id="ABBRID0EHAAG" xlink:type="simple">SEM</abbrev><bold>I</bold> coenenchyme under <abbrev xmlns:xlink="http://www.w3.org/1999/xlink" xlink:title="scanning electron microscopy" id="ABBRID0ENAAG" xlink:type="simple">SEM</abbrev>. Scale bars: 10 cm (<bold>B</bold>); 2 mm (<bold>D</bold>); 1 mm (<bold>E–G</bold>); 300 μm (<bold>H</bold>); 100 μm (<bold>I</bold>).</p></caption><graphic xmlns:xlink="http://www.w3.org/1999/xlink" xlink:href="zookeys-989-001-g005.jpg" position="float" orientation="portrait" xlink:type="simple" id="oo_473212.jpg"><uri content-type="original_file" xlink:type="simple">https://binary.pensoft.net/fig/473212</uri></graphic></fig><p>Rods and spindles slender and coarse with many warts on surface, some of them branched, rarely with one end a little flat, longitudinally arranged in the back of tentacles and usually forming eight distinct columns, and transversally or longitudinally arranged in the base of tentacles, measuring 107–814 × 10–78 μm (length × width, the same below, Figures <xref ref-type="fig" rid="F5">5E, G</xref>, <xref ref-type="fig" rid="F6">6A</xref>). Rare sclerites extend into pinnules, but mostly pinnules free of sclerites. Scales amoeba-shaped, branched in any directions, irregularly and alternately arranged at the basal polyp body, and measuring 161–483 × 14–170 μm (Figures <xref ref-type="fig" rid="F5">5H</xref>, <xref ref-type="fig" rid="F6">6B</xref>). Scales rare and elongate, some of them lobed with irregular edges, transversally arranged in coenenchyme, and measuring 139–221 × 29–67 μm (Figures <xref ref-type="fig" rid="F5">5I</xref>, <xref ref-type="fig" rid="F6">6C</xref>).</p><fig id="F6" position="float" orientation="portrait"><object-id xmlns:xlink="http://www.w3.org/1999/xlink" content-type="doi" xlink:type="simple">10.3897/zookeys.989.53104.figure6</object-id><object-id xmlns:xlink="http://www.w3.org/1999/xlink" content-type="arpha" xlink:type="simple">2F0CC80A-D748-5F5D-A0A2-C7A4D84358DD</object-id><label>Figure 6.</label><caption><p>Sclerites of <italic><tp:taxon-name><tp:taxon-name-part taxon-name-part-type="genus" reg="Chrysogorgia">Chrysogorgia</tp:taxon-name-part> <tp:taxon-name-part taxon-name-part-type="species" reg="carolinensis">carolinensis</tp:taxon-name-part></tp:taxon-name></italic> sp. nov. <bold>A</bold> sclerites in the back and at the base of tentacles <bold>B</bold> sclerites at the basal polyp body <bold>C</bold> sclerites in coenenchyme. Scale bar: 300 μm (all images at the same scale).</p></caption><graphic xmlns:xlink="http://www.w3.org/1999/xlink" xlink:href="zookeys-989-001-g006.jpg" position="float" orientation="portrait" xlink:type="simple" id="oo_473213.jpg"><uri content-type="original_file" xlink:type="simple">https://binary.pensoft.net/fig/473213</uri></graphic></fig></tp:treatment-sec><tp:treatment-sec sec-type="type locality" id="SECID0EYCAG"><title>Type locality.</title><p>A seamount (tentatively named as M8) located on the Caroline Ridge with a depth range of 1506–1832 m.</p></tp:treatment-sec><tp:treatment-sec sec-type="etymology" id="SECID0E4CAG"><title>Etymology.</title><p>Named after the type locality, the Caroline Ridge, where the species was discovered.</p></tp:treatment-sec><tp:treatment-sec sec-type="distribution" id="SECID0ECDAG"><title>Distribution and habitat.</title><p>Found only from a seamount located on the Caroline Ridge. Colony attached to a rocky substrate (Figure <xref ref-type="fig" rid="F5">5A</xref>).</p></tp:treatment-sec><tp:treatment-sec sec-type="remarks" id="SECID0EMDAG"><title>Remarks.</title><p><italic><tp:taxon-name><tp:taxon-name-part taxon-name-part-type="genus" reg="Chrysogorgia">Chrysogorgia</tp:taxon-name-part> <tp:taxon-name-part taxon-name-part-type="species" reg="carolinensis">carolinensis</tp:taxon-name-part></tp:taxon-name></italic> sp. nov. belongs to the “group A, Spiculosae” with an unusual branching sequence of 1/3L and bottlebrush-shaped colony, which is similar to <italic><tp:taxon-name><tp:taxon-name-part taxon-name-part-type="genus" reg="Chrysogorgia">C.</tp:taxon-name-part> <tp:taxon-name-part taxon-name-part-type="species" reg="midas">midas</tp:taxon-name-part></tp:taxon-name></italic> Cairns, 2018 and <italic><tp:taxon-name><tp:taxon-name-part taxon-name-part-type="genus" reg="Chrysogorgia">C.</tp:taxon-name-part> <tp:taxon-name-part taxon-name-part-type="species" reg="abludo">abludo</tp:taxon-name-part></tp:taxon-name></italic> Pante &amp; Watling, 2012. However, the new species differs distinctly from these species by the presence of amoeba-shaped scales, which branch toward to any directions at the basal polyp body (vs. absence in both species). <italic><tp:taxon-name><tp:taxon-name-part taxon-name-part-type="genus" reg="Chrysogorgia">Chrysogorgia</tp:taxon-name-part> <tp:taxon-name-part taxon-name-part-type="species" reg="carolinensis">carolinensis</tp:taxon-name-part></tp:taxon-name></italic> sp. nov. is also similar to <italic><tp:taxon-name><tp:taxon-name-part taxon-name-part-type="genus" reg="Chrysogorgia">C.</tp:taxon-name-part> <tp:taxon-name-part taxon-name-part-type="species" reg="dendritica">dendritica</tp:taxon-name-part></tp:taxon-name></italic> by 1/3L branching sequence and the conspicuously amoeba-shaped sclerites at the basal polyp body. However, the new species is easily separated by the bottlebrush-shaped colony (vs. tree-shaped), absence of polyps on internodes (vs. presence) and larger polyps up to 8 mm long (vs. no more than 5 mm) (Table <xref ref-type="table" rid="T1">1</xref>).</p><table-wrap id="T1" position="float" orientation="portrait"><label>Table 1.</label><caption><p>Morphological comparisons between <italic><tp:taxon-name><tp:taxon-name-part taxon-name-part-type="genus" reg="Chrysogorgia">Chrysogorgia</tp:taxon-name-part> <tp:taxon-name-part taxon-name-part-type="species" reg="carolinensis">carolinensis</tp:taxon-name-part></tp:taxon-name></italic> sp. nov., <italic><tp:taxon-name><tp:taxon-name-part taxon-name-part-type="genus" reg="Chrysogorgia">Chrysogorgia</tp:taxon-name-part> <tp:taxon-name-part taxon-name-part-type="species" reg="dendritica">dendritica</tp:taxon-name-part></tp:taxon-name></italic> Xu, Zhan &amp; Xu, 2020 and <italic><tp:taxon-name><tp:taxon-name-part taxon-name-part-type="genus" reg="Chrysogorgia">Chrysogorgia</tp:taxon-name-part> <tp:taxon-name-part taxon-name-part-type="species" reg="abludo">abludo</tp:taxon-name-part></tp:taxon-name></italic> Pante &amp; Watling, 2012, including detailed morphological measuring data of five specimens of <italic><tp:taxon-name><tp:taxon-name-part taxon-name-part-type="genus" reg="Chrysogorgia">C.</tp:taxon-name-part> <tp:taxon-name-part taxon-name-part-type="species" reg="dendritica">dendritica</tp:taxon-name-part></tp:taxon-name></italic>.</p></caption><table id="TID0EGFBG" rules="all"><tbody><tr><th rowspan="1" colspan="1">Characters/species</th><th rowspan="1" colspan="5">
                      <italic><tp:taxon-name><tp:taxon-name-part taxon-name-part-type="genus" reg="Chrysogorgia">Chrysogorgia</tp:taxon-name-part> <tp:taxon-name-part taxon-name-part-type="species" reg="dendritica">dendritica</tp:taxon-name-part></tp:taxon-name></italic>
                    </th><th rowspan="1" colspan="1"><italic><tp:taxon-name><tp:taxon-name-part taxon-name-part-type="genus" reg="Chrysogorgia">Chrysogorgia</tp:taxon-name-part> <tp:taxon-name-part taxon-name-part-type="species" reg="carolinensis">carolinensis</tp:taxon-name-part></tp:taxon-name></italic> sp. nov.</th><th rowspan="1" colspan="2">
                      <italic><tp:taxon-name><tp:taxon-name-part taxon-name-part-type="genus" reg="Chrysogorgia">Chrysogorgia</tp:taxon-name-part> <tp:taxon-name-part taxon-name-part-type="species" reg="abludo">abludo</tp:taxon-name-part></tp:taxon-name></italic>
                    </th></tr><tr><td rowspan="1" colspan="1">Specimen</td><td rowspan="1" colspan="1">holotype</td><td rowspan="1" colspan="1">MBM286353</td><td rowspan="1" colspan="1">MBM286442</td><td rowspan="1" colspan="1">MBM286443</td><td rowspan="1" colspan="1">MBM286444</td><td rowspan="1" colspan="1">holotype</td><td rowspan="1" colspan="1">holotype</td><td rowspan="1" colspan="1">paratype</td></tr><tr><td rowspan="1" colspan="1">Group type</td><td rowspan="1" colspan="5">A</td><td rowspan="1" colspan="1">A</td><td rowspan="1" colspan="2">A</td></tr><tr><td rowspan="1" colspan="1">Branching sequence</td><td rowspan="1" colspan="5">1/3L</td><td rowspan="1" colspan="1">1/3L</td><td rowspan="1" colspan="2">1/3, 1/4L, irregular</td></tr><tr><td rowspan="1" colspan="1">Axis</td><td rowspan="1" colspan="5">monopodial, or a little zigzagging</td><td rowspan="1" colspan="1">sympodial</td><td rowspan="1" colspan="2">monopodial</td></tr><tr><td rowspan="1" colspan="1">Colony shape</td><td rowspan="1" colspan="1">tree-shaped</td><td rowspan="1" colspan="1">tree-shaped</td><td rowspan="1" colspan="1">bottlebrush-like</td><td rowspan="1" colspan="1">tree-shaped</td><td rowspan="1" colspan="1">a little tree-shaped</td><td rowspan="1" colspan="1">bottlebrush-shaped</td><td rowspan="1" colspan="1">bottlebrush-shaped</td><td rowspan="1" colspan="1">tree-shaped</td></tr><tr><td rowspan="1" colspan="1">Colony height (cm)</td><td rowspan="1" colspan="1">57</td><td rowspan="1" colspan="1">85.5</td><td rowspan="1" colspan="1">55</td><td rowspan="1" colspan="1">50</td><td rowspan="1" colspan="1">110</td><td rowspan="1" colspan="1">31</td><td rowspan="1" colspan="1">16</td><td rowspan="1" colspan="1">50</td></tr><tr><td rowspan="1" colspan="1">Basal stem width (mm)</td><td rowspan="1" colspan="1">2</td><td rowspan="1" colspan="1">7</td><td rowspan="1" colspan="1">1.2</td><td rowspan="1" colspan="1">3</td><td rowspan="1" colspan="1">3</td><td rowspan="1" colspan="1">1</td><td rowspan="1" colspan="1">No data</td><td rowspan="1" colspan="1">2.2</td></tr><tr><td rowspan="1" colspan="1">Interbranch distance (mm)</td><td rowspan="1" colspan="1">16–22</td><td rowspan="1" colspan="1">18</td><td rowspan="1" colspan="1">5–22</td><td rowspan="1" colspan="1">11–15</td><td rowspan="1" colspan="1">12–24</td><td rowspan="1" colspan="1">6–12</td><td rowspan="1" colspan="1">4.3–6.8</td><td rowspan="1" colspan="1">7.5–15.0</td></tr><tr><td rowspan="1" colspan="1">Orthostiche interval (mm)</td><td rowspan="1" colspan="1">50–55</td><td rowspan="1" colspan="1">50–55</td><td rowspan="1" colspan="1">37–47</td><td rowspan="1" colspan="1">36–47</td><td rowspan="1" colspan="1">44–61</td><td rowspan="1" colspan="1">19–35</td><td rowspan="1" colspan="1">No data</td><td rowspan="1" colspan="1">No data</td></tr><tr><td rowspan="1" colspan="1">First branch internode (mm)</td><td rowspan="1" colspan="1">15–20</td><td rowspan="1" colspan="1">14–22</td><td rowspan="1" colspan="1">11–20</td><td rowspan="1" colspan="1">9–23</td><td rowspan="1" colspan="1">20–30</td><td rowspan="1" colspan="1">7–15</td><td rowspan="1" colspan="1">6.1–11.0</td><td rowspan="1" colspan="1">16</td></tr><tr><td rowspan="1" colspan="1">Polyps on internodes</td><td rowspan="1" colspan="1">1–5</td><td rowspan="1" colspan="1">2–3</td><td rowspan="1" colspan="1">1–3</td><td rowspan="1" colspan="1">1–4</td><td rowspan="1" colspan="1">1–4</td><td rowspan="1" colspan="1">0</td><td rowspan="1" colspan="1">1–2</td><td rowspan="1" colspan="1">No data</td></tr><tr><td rowspan="1" colspan="1">Polyps on terminal branchlets</td><td rowspan="1" colspan="1">1–6</td><td rowspan="1" colspan="1">1–4</td><td rowspan="1" colspan="1">1–4</td><td rowspan="1" colspan="1">1–8</td><td rowspan="1" colspan="1">1–8</td><td rowspan="1" colspan="1">1</td><td rowspan="1" colspan="1">1–3</td><td rowspan="1" colspan="1">1–6</td></tr><tr><td rowspan="1" colspan="1">Polyps height (mm)</td><td rowspan="1" colspan="1">3</td><td rowspan="1" colspan="1">3–5</td><td rowspan="1" colspan="1">1.5–2.0</td><td rowspan="1" colspan="1">2–3</td><td rowspan="1" colspan="1">3–4</td><td rowspan="1" colspan="1">3–8, average 5</td><td rowspan="1" colspan="1">0.8–2.2</td><td rowspan="1" colspan="1">0.8–2.2</td></tr><tr><td rowspan="1" colspan="1">Sclerites in coenenchyme (μm)</td><td rowspan="1" colspan="1">flat elongate scales often with lobed edges</td><td rowspan="1" colspan="1">82–200 × 10–96</td><td rowspan="1" colspan="1">139–420 × 16–112</td><td rowspan="1" colspan="1">92–266 × 15–57</td><td rowspan="1" colspan="1">53–379 × 10–34</td><td rowspan="1" colspan="1">elongate scales occasionally with lobed edges</td><td rowspan="1" colspan="2">small rugged scales with less lobed edges</td></tr><tr><td rowspan="1" colspan="1">Sclerites in body wall (μm)</td><td rowspan="1" colspan="1">scales, rods and spindles</td><td rowspan="1" colspan="1">68–190 × 7–58 at basal body; 171–516 × 20–55 in neck</td><td rowspan="1" colspan="1">100–306 × 20–72 at basal body; 121–353 × 12–56 in neck</td><td rowspan="1" colspan="1">80–229 × 13–82 at basal body; 207–614 × 14–76 in neck</td><td rowspan="1" colspan="1">39–236 × 8–128 at basal body; 137–590 × 12–98 in neck</td><td rowspan="1" colspan="1">scales, rods and spindles</td><td rowspan="1" colspan="2">scales and rods</td></tr><tr><td rowspan="1" colspan="1">Sclerites in tentacles (μm)</td><td rowspan="1" colspan="1">scales and rods</td><td rowspan="1" colspan="1">74–135 × 4–32</td><td rowspan="1" colspan="1">105–365 × 6–45</td><td rowspan="1" colspan="1">75–429 × 10–43</td><td rowspan="1" colspan="1">93–275 × 24–93</td><td rowspan="1" colspan="1">rods and spindles</td><td rowspan="1" colspan="2">rods</td></tr><tr><td rowspan="1" colspan="1">Distribution</td><td rowspan="1" colspan="1">Kocebu Guyot</td><td rowspan="1" colspan="1">an unnamed seamount adjacent to the Mariana Trench</td><td rowspan="1" colspan="3">unnamed seamounts on the Caroline Ridge</td><td rowspan="1" colspan="1">an unnamed seamount on the Caroline Ridge</td><td rowspan="1" colspan="2">North Atlantic</td></tr><tr><td rowspan="1" colspan="1">References</td><td rowspan="1" colspan="1">
                      <xref ref-type="bibr" rid="B35">Xu et al. 2020</xref>
                    </td><td rowspan="1" colspan="4">Present study</td><td rowspan="1" colspan="1">Present study</td><td rowspan="1" colspan="2">
                      <xref ref-type="bibr" rid="B23">Pante and Watling 2012</xref>
                    </td></tr></tbody></table></table-wrap></tp:treatment-sec><ref-list><ref id="B35"><mixed-citation xmlns:xlink="http://www.w3.org/1999/xlink" xlink:type="simple"><person-group><name name-style="western"><surname>Xu</surname><given-names>Y</given-names></name><name name-style="western"><surname>Zhan</surname><given-names>ZF</given-names></name><name name-style="western"><surname>Xu</surname><given-names>KD</given-names></name></person-group> (<year>2020</year>) Morphology and molecular phylogeny of three new deep-sea species of <italic><tp:taxon-name><tp:taxon-name-part taxon-name-part-type="genus">Chrysogorgia</tp:taxon-name-part></tp:taxon-name></italic> (<tp:taxon-name><tp:taxon-name-part taxon-name-part-type="phylum">Cnidaria</tp:taxon-name-part></tp:taxon-name>, <tp:taxon-name><tp:taxon-name-part taxon-name-part-type="subclass">Octocorallia</tp:taxon-name-part></tp:taxon-name>) from seamounts in the tropical Western Paciﬁc Ocean. PeerJ 8: e8832. <ext-link xlink:type="simple" ext-link-type="doi" xlink:href="10.7717/peerj.8832">https://doi.org/10.7717/peerj.8832</ext-link></mixed-citation></ref><ref id="B23"><mixed-citation xmlns:xlink="http://www.w3.org/1999/xlink" xlink:type="simple"><person-group><name name-style="western"><surname>Pante</surname><given-names>E</given-names></name><name name-style="western"><surname>Watling</surname><given-names>L</given-names></name></person-group> (<year>2012</year>) <article-title><italic><tp:taxon-name><tp:taxon-name-part taxon-name-part-type="genus">Chrysogorgia</tp:taxon-name-part></tp:taxon-name></italic> from the New England and Corner Seamounts: Atlantic-Pacific connections.</article-title><source>Journal of the Marine Biological Association of the United Kingdom</source><volume>92</volume>(<issue>5</issue>): <fpage>911</fpage>–<lpage>927</lpage>. <ext-link xlink:type="simple" ext-link-type="doi" xlink:href="10.1017/S0025315411001354">https://doi.org/10.1017/S0025315411001354</ext-link></mixed-citation></ref></ref-list></tp:taxon-treatment>
