# Supplementary material for: Morphology and phylogenetic analysis of five deep-sea golden gorgonians (Cnidaria, Octocorallia, Chrysogorgiidae) in the Western Pacific Ocean, with the description of a new species
Source: Zookeys. 2020 Nov 9;989:1–37. doi: 10.3897/zookeys.989.53104 (PMC7669819; doi:10.3897/zookeys.989.53104)
Supplement: XML Treatment for Metallogorgia melanotrichos [file zookeys.989.53104-treatment5.xml]

<!DOCTYPE tp:taxon-treatment
  PUBLIC "-//TaxonX//DTD Taxonomic Treatment Publishing DTD v0 20100105//EN" "tax-treatment-NSO.dtd">
<tp:taxon-treatment xmlns:tp="http://www.plazi.org/taxpub"><tp:treatment-meta><kwd-group><label>Taxon classification</label><kwd><named-content xmlns:xlink="http://www.w3.org/1999/xlink" content-type="kingdom">Animalia</named-content></kwd><kwd><named-content xmlns:xlink="http://www.w3.org/1999/xlink" content-type="order">Alcyonacea</named-content></kwd><kwd><named-content xmlns:xlink="http://www.w3.org/1999/xlink" content-type="family">Chrysogorgiidae</named-content></kwd></kwd-group><mixed-citation publication-type="journal"><person-group><name><surname>Xu</surname><given-names>Yu</given-names></name><name><surname>Zhan</surname><given-names>Zifeng</given-names></name><name><surname>Xu</surname><given-names>Kuidong</given-names></name></person-group><article-title>Morphology and phylogenetic analysis of five deep-sea golden gorgonians (<tp:taxon-name><tp:taxon-name-part taxon-name-part-type="phylum">Cnidaria</tp:taxon-name-part></tp:taxon-name>, <tp:taxon-name><tp:taxon-name-part taxon-name-part-type="subclass">Octocorallia</tp:taxon-name-part></tp:taxon-name>, <tp:taxon-name><tp:taxon-name-part taxon-name-part-type="family">Chrysogorgiidae</tp:taxon-name-part></tp:taxon-name>) in the Western Pacific Ocean, with the description of a new species</article-title><source>Zookeys</source><day>09</day><month>11</month><year>2020</year><volume>989</volume><fpage>1</fpage><lpage>37</lpage><pub-id pub-id-type="doi">10.3897/zookeys.989.53104</pub-id></mixed-citation></tp:treatment-meta><tp:nomenclature><tp:taxon-name><object-id xmlns:xlink="http://www.w3.org/1999/xlink" content-type="arpha" xlink:type="simple">719D0488-5A1E-57D3-A25F-DBDB30A9D48C</object-id>
              <tp:taxon-name-part taxon-name-part-type="genus" reg="Metallogorgia">Metallogorgia</tp:taxon-name-part>
              <tp:taxon-name-part taxon-name-part-type="species" reg="melanotrichos">melanotrichos</tp:taxon-name-part>
            </tp:taxon-name><tp:taxon-authority>(Wright &amp; Studer, 1889)</tp:taxon-authority><xref ref-type="fig" rid="F7">Figures 7</xref><xref ref-type="fig" rid="F8">, 8</xref><xref ref-type="fig" rid="F9">, 9</xref><xref ref-type="fig" rid="F10">, 10</xref><xref ref-type="table" rid="T2">; Tables 2</xref><xref ref-type="table" rid="T3">, 3</xref><tp:nomenclature-citation-list><tp:nomenclature-citation><tp:taxon-name>
                  <tp:taxon-name-part taxon-name-part-type="genus" reg="Dasygorgia">Dasygorgia</tp:taxon-name-part> <tp:taxon-name-part taxon-name-part-type="species" reg="melanotrichos">melanotrichos</tp:taxon-name-part></tp:taxon-name><comment>Wright &amp; Studer, 1889: 15, pl. IV, fig. 3, pl. V, fig. 5.</comment></tp:nomenclature-citation><tp:nomenclature-citation><tp:taxon-name>
                  <tp:taxon-name-part taxon-name-part-type="genus" reg="Metallogorgia">Metallogorgia</tp:taxon-name-part> <tp:taxon-name-part taxon-name-part-type="species" reg="melanotrichos">melanotrichos</tp:taxon-name-part></tp:taxon-name><comment>: Versluys, 1902: 87.</comment></tp:nomenclature-citation><tp:nomenclature-citation><tp:taxon-name>
                  <tp:taxon-name-part taxon-name-part-type="genus" reg="Metallogorgia">Metallogorgia</tp:taxon-name-part> <tp:taxon-name-part taxon-name-part-type="species" reg="melanotrichos">melanotrichos</tp:taxon-name-part></tp:taxon-name><comment>: Nutting, 1908: 593–594, pl. LI, fig. 5.</comment></tp:nomenclature-citation><tp:nomenclature-citation><tp:taxon-name>
                  <tp:taxon-name-part taxon-name-part-type="genus" reg="Metallogorgia">Metallogorgia</tp:taxon-name-part> <tp:taxon-name-part taxon-name-part-type="species" reg="melanotrichos">melanotrichos</tp:taxon-name-part></tp:taxon-name><comment>: Kükenthal, 1919: 503.</comment></tp:nomenclature-citation><tp:nomenclature-citation><tp:taxon-name>
                  <tp:taxon-name-part taxon-name-part-type="genus" reg="Metallogorgia">Metallogorgia</tp:taxon-name-part> <tp:taxon-name-part taxon-name-part-type="species" reg="melanotrichos">melanotrichos</tp:taxon-name-part></tp:taxon-name><comment>: Pasternak, 1981: 51.</comment></tp:nomenclature-citation></tp:nomenclature-citation-list></tp:nomenclature><tp:treatment-sec sec-type="type locality" id="SECID0EX3AG"><title>Type locality.</title><p>Ascension Island in the South Atlantic Ocean, 778 m depth (<xref ref-type="bibr" rid="B33">Wright and Studer 1889</xref>).</p></tp:treatment-sec><tp:treatment-sec sec-type="Voucher specimens" id="SECID0EB4AG"><title>Voucher specimens.</title><p>MBM286485, station FX-Dive 222 (<named-content xmlns:xlink="http://www.w3.org/1999/xlink" content-type="dwc:verbatimCoordinates" xlink:type="simple"><named-content content-type="geo-json" specific-use="{&#34;type&#34;:&#34;Point&#34;,&#34;coordinates&#34;:[140.157500,10.078833]}" id="NCID0EK4AG" xlink:type="simple">10°04.73'N, 140°09.45'E</named-content></named-content>), depth 1839 m, 10 June 2019; MBM286486, station FX-Dive 227 (<named-content xmlns:xlink="http://www.w3.org/1999/xlink" content-type="dwc:verbatimCoordinates" xlink:type="simple"><named-content content-type="geo-json" specific-use="{&#34;type&#34;:&#34;Point&#34;,&#34;coordinates&#34;:[140.093667,10.632000]}" id="NCID0ES4AG" xlink:type="simple">10°37.92'N, 140°05.62'E</named-content></named-content>), depth 1706 m, 15 June 2019. They were collected from two seamounts (tentatively named as M5 and M8, respectively) located on the Caroline Ridge in the West Pacific Ocean.</p></tp:treatment-sec><tp:treatment-sec sec-type="diagnosis" id="SECID0EX4AG"><title>Diagnosis</title><p><bold>(extended on the basis of <xref ref-type="bibr" rid="B31">Versluys 1902</xref>; <xref ref-type="bibr" rid="B18">Kükenthal 1919</xref>; <xref ref-type="bibr" rid="B20">Mosher and Watling 2009</xref>).</bold> In adults, main stem monopodial with a few large branches occurring on the distal end. Branching angle between these large branches usually obtuse. In each large branch, strong branchlets subdivided dichotomously and forming a sympodium pattern. In juveniles, main stem monopodial and gracile with branches producing on the lateral of the trunk randomly and subdivided dichotomously in multiple planes. Polyps conical or cylindrical, absent on the stem of adults but present in juveniles. Sclerites elongated and often crossed, arranged densely in polyps and relatively sparsely in coenenchyme. Rods longitudinally arranged in tentacles, covered with sparse fine warts. Rods longitudinally arranged on upper part of polyp body, and scales partially crosswise or transversely arranged on bottom, with nearly smooth surface. Scales transversely arranged in coenenchyme, usually with rounded ends and occasionally irregular edges. Nematozooids absent.</p></tp:treatment-sec><tp:treatment-sec sec-type="description" id="SECID0EM5AG"><title>Description.</title><p>For morphological measurements, see Table <xref ref-type="table" rid="T2">2</xref>.</p><table-wrap id="T2" position="float" orientation="portrait"><label>Table 2.</label><caption><p>The morphological measuring data of the specimens of <italic><tp:taxon-name><tp:taxon-name-part taxon-name-part-type="genus" reg="Metallogorgia">Metallogorgia</tp:taxon-name-part></tp:taxon-name></italic>. “–” means nonexistent or meaningless data.</p></caption><table id="TID0EVAAI" rules="all"><tbody><tr><th rowspan="1" colspan="1">Characters/ Specimens</th><th rowspan="1" colspan="1">MBM286485</th><th rowspan="1" colspan="1">MBM286486</th><th rowspan="1" colspan="1">MBM286484</th><th rowspan="1" colspan="1">MBM286487</th><th rowspan="1" colspan="1">MBM286488</th><th rowspan="1" colspan="1">MBM286489</th></tr><tr><td rowspan="1" colspan="1">Species</td><td rowspan="1" colspan="1">
                      <italic><tp:taxon-name><tp:taxon-name-part taxon-name-part-type="genus" reg="Metallogorgia">M.</tp:taxon-name-part> <tp:taxon-name-part taxon-name-part-type="species" reg="melanotrichos">melanotrichos</tp:taxon-name-part></tp:taxon-name></italic>
                    </td><td rowspan="1" colspan="1">
                      <italic><tp:taxon-name><tp:taxon-name-part taxon-name-part-type="genus" reg="Metallogorgia">M.</tp:taxon-name-part> <tp:taxon-name-part taxon-name-part-type="species" reg="melanotrichos">melanotrichos</tp:taxon-name-part></tp:taxon-name></italic>
                    </td><td rowspan="1" colspan="1">
                      <italic><tp:taxon-name><tp:taxon-name-part taxon-name-part-type="genus" reg="Metallogorgia">M.</tp:taxon-name-part> <tp:taxon-name-part taxon-name-part-type="species" reg="macrospina">macrospina</tp:taxon-name-part></tp:taxon-name></italic>
                    </td><td rowspan="1" colspan="1">
                      <italic><tp:taxon-name><tp:taxon-name-part taxon-name-part-type="genus" reg="Metallogorgia">M.</tp:taxon-name-part> <tp:taxon-name-part taxon-name-part-type="species" reg="macrospina">macrospina</tp:taxon-name-part></tp:taxon-name></italic>
                    </td><td rowspan="1" colspan="1">
                      <italic><tp:taxon-name><tp:taxon-name-part taxon-name-part-type="genus" reg="Metallogorgia">M.</tp:taxon-name-part> <tp:taxon-name-part taxon-name-part-type="species" reg="macrospina">macrospina</tp:taxon-name-part></tp:taxon-name></italic>
                    </td><td rowspan="1" colspan="1">
                      <italic><tp:taxon-name><tp:taxon-name-part taxon-name-part-type="genus" reg="Metallogorgia">M.</tp:taxon-name-part> <tp:taxon-name-part taxon-name-part-type="species" reg="macrospina">macrospina</tp:taxon-name-part></tp:taxon-name></italic>
                    </td></tr><tr><td rowspan="1" colspan="1">Colony height (cm)</td><td rowspan="1" colspan="1">76</td><td rowspan="1" colspan="1">35</td><td rowspan="1" colspan="1">56</td><td rowspan="1" colspan="1">51</td><td rowspan="1" colspan="1">69</td><td rowspan="1" colspan="1">48</td></tr><tr><td rowspan="1" colspan="1">Basal stem width (mm)</td><td rowspan="1" colspan="1">2.7</td><td rowspan="1" colspan="1">1.5</td><td rowspan="1" colspan="1">1.0</td><td rowspan="1" colspan="1">2.5</td><td rowspan="1" colspan="1">3.0</td><td rowspan="1" colspan="1">2.5</td></tr><tr><td rowspan="1" colspan="1">Branching part height (cm)</td><td rowspan="1" colspan="1">9</td><td rowspan="1" colspan="1">8</td><td rowspan="1" colspan="1">–</td><td rowspan="1" colspan="1">12</td><td rowspan="1" colspan="1">11</td><td rowspan="1" colspan="1">7</td></tr><tr><td rowspan="1" colspan="1">Branching part width (cm)</td><td rowspan="1" colspan="1">18</td><td rowspan="1" colspan="1">18</td><td rowspan="1" colspan="1">6</td><td rowspan="1" colspan="1">26</td><td rowspan="1" colspan="1">20</td><td rowspan="1" colspan="1">14</td></tr><tr><td rowspan="1" colspan="1">Branch maximal length (cm)</td><td rowspan="1" colspan="1">10</td><td rowspan="1" colspan="1">12</td><td rowspan="1" colspan="1">4</td><td rowspan="1" colspan="1">16</td><td rowspan="1" colspan="1">13</td><td rowspan="1" colspan="1">12</td></tr><tr><td rowspan="1" colspan="1">Branches</td><td rowspan="1" colspan="1">2</td><td rowspan="1" colspan="1">2</td><td rowspan="1" colspan="1">22</td><td rowspan="1" colspan="1">14</td><td rowspan="1" colspan="1">7</td><td rowspan="1" colspan="1">6</td></tr><tr><td rowspan="1" colspan="1">Interbranch distance (mm)</td><td rowspan="1" colspan="1">–</td><td rowspan="1" colspan="1">–</td><td rowspan="1" colspan="1">9–25</td><td rowspan="1" colspan="1">6–13</td><td rowspan="1" colspan="1">13–18</td><td rowspan="1" colspan="1">5–18</td></tr><tr><td rowspan="1" colspan="1">Internode length (mm)</td><td rowspan="1" colspan="1">4–12</td><td rowspan="1" colspan="1">3–11</td><td rowspan="1" colspan="1">3–7</td><td rowspan="1" colspan="1">3–8</td><td rowspan="1" colspan="1">3–10</td><td rowspan="1" colspan="1">3–11</td></tr><tr><td rowspan="1" colspan="1">First internode length (mm)</td><td rowspan="1" colspan="1">13–24</td><td rowspan="1" colspan="1">12–18</td><td rowspan="1" colspan="1">3–8</td><td rowspan="1" colspan="1">5–8</td><td rowspan="1" colspan="1">6–8</td><td rowspan="1" colspan="1">6–11</td></tr><tr><td rowspan="1" colspan="1">Polyp height (mm)</td><td rowspan="1" colspan="1">1.0–2.5</td><td rowspan="1" colspan="1">1.0–4.0, most 2.0</td><td rowspan="1" colspan="1">1.0–2.5, most 1.0</td><td rowspan="1" colspan="1">average 1.0</td><td rowspan="1" colspan="1">1.0–1.5</td><td rowspan="1" colspan="1">1.0–1.5</td></tr><tr><td rowspan="1" colspan="1">Polyps in internode</td><td rowspan="1" colspan="1">1, rarely 2</td><td rowspan="1" colspan="1">1, rarely 2</td><td rowspan="1" colspan="1">1, rarely 2</td><td rowspan="1" colspan="1">1, rarely 2</td><td rowspan="1" colspan="1">1, rarely 2</td><td rowspan="1" colspan="1">1, rarely 2</td></tr><tr><td rowspan="1" colspan="1">Polyps in terminal branchlets</td><td rowspan="1" colspan="1">1–3</td><td rowspan="1" colspan="1">1–4</td><td rowspan="1" colspan="1">1–4</td><td rowspan="1" colspan="1">1–4</td><td rowspan="1" colspan="1">1–5</td><td rowspan="1" colspan="1">1–2</td></tr><tr><td rowspan="1" colspan="1">Inter-polyp distance (mm)</td><td rowspan="1" colspan="1">1–6</td><td rowspan="1" colspan="1">1–4</td><td rowspan="1" colspan="1">2–5</td><td rowspan="1" colspan="1">1–3</td><td rowspan="1" colspan="1">0–5</td><td rowspan="1" colspan="1">0–4</td></tr><tr><td rowspan="1" colspan="1">Sclerites measured in tentacles (μm)</td><td rowspan="1" colspan="1">129–433 × 17–55</td><td rowspan="1" colspan="1">125–467 × 21–125</td><td rowspan="1" colspan="1">96–450 × 10–85</td><td rowspan="1" colspan="1">44–542 × 6–117</td><td rowspan="1" colspan="1">120–492 × 12–98</td><td rowspan="1" colspan="1">115–460 × 14–78</td></tr><tr><td rowspan="1" colspan="1">Sclerites measured in body wall (μm)</td><td rowspan="1" colspan="1">172–571 × 14–93</td><td rowspan="1" colspan="1">128–429 × 25–125</td><td rowspan="1" colspan="1">96–450 × 10–85</td><td rowspan="1" colspan="1">44–542 × 6–117</td><td rowspan="1" colspan="1">137–473 × 17–93</td><td rowspan="1" colspan="1">57–417 × 11–66</td></tr><tr><td rowspan="1" colspan="1">Sclerites measured in coenenchyme (μm)</td><td rowspan="1" colspan="1">96–378 × 18–66</td><td rowspan="1" colspan="1">148–379 × 31–113</td><td rowspan="1" colspan="1">112–456 × 10–62</td><td rowspan="1" colspan="1">175–394 × 17–75</td><td rowspan="1" colspan="1">78–328 × 11–51</td><td rowspan="1" colspan="1">70–372 × 14–50</td></tr><tr><td rowspan="1" colspan="1">Figures</td><td rowspan="1" colspan="1">7, 8</td><td rowspan="1" colspan="1">9, 10</td><td rowspan="1" colspan="1">11, 12</td><td rowspan="1" colspan="1">13, 14</td><td rowspan="1" colspan="1">15, 16</td><td rowspan="1" colspan="1">17, 18</td></tr></tbody></table></table-wrap></tp:treatment-sec><tp:treatment-sec sec-type="distribution" id="SECID0EYOBG"><title>Distribution.</title><p>Central Indo-Pacific Ocean (<xref ref-type="bibr" rid="B33">Wright and Studer 1889</xref>; <xref ref-type="bibr" rid="B31">Versluys 1902</xref>), Western and Central Pacific (<xref ref-type="bibr" rid="B21">Nutting 1908</xref>; <xref ref-type="bibr" rid="B26">Pasternak 1981</xref>; present study), Atlantic Ocean, 183–2265 m depth (<xref ref-type="bibr" rid="B18">Kükenthal 1919</xref>; <xref ref-type="bibr" rid="B32">Watling et al. 2011</xref>; <xref ref-type="bibr" rid="B24">Pante et al. 2012</xref>).</p></tp:treatment-sec><tp:treatment-sec sec-type="remarks" id="SECID0E1PBG"><title>Remarks.</title><p><italic><tp:taxon-name><tp:taxon-name-part taxon-name-part-type="genus" reg="Metallogorgia">Metallogorgia</tp:taxon-name-part> <tp:taxon-name-part taxon-name-part-type="species" reg="melanotrichos">melanotrichos</tp:taxon-name-part></tp:taxon-name></italic> (Wright &amp; Studer, 1889) is characterized by its completely monopodial stem, with the branches in adults occurring on the distal end, and scales in both body wall and coenenchyme (Table <xref ref-type="table" rid="T3">3</xref>). Furthermore, <italic><tp:taxon-name><tp:taxon-name-part taxon-name-part-type="genus" reg="Metallogorgia">M.</tp:taxon-name-part> <tp:taxon-name-part taxon-name-part-type="species" reg="melanotrichos">melanotrichos</tp:taxon-name-part></tp:taxon-name></italic> has a much more extensive distribution than its congeners, while other species have a relatively limited distribution. Our specimens match well with the original description in the sclerites, but possess a relatively larger polyp (most 2 mm, up to 4 mm vs. 1.75 mm), and longer scales in coenenchyme (up to 379 μm vs. 225 μm) (<xref ref-type="bibr" rid="B18">Kükenthal 1919</xref>, Table <xref ref-type="table" rid="T2">2</xref>). The branches of the specimen MBM286486 on one side is irregular and tend to form a fake spiral with branches subdivided dichotomously in multiple planes, while it is regular and forms a planar layer that nearly perpendicular to the trunk in the specimen MBM286485.</p><table-wrap id="T3" position="float" orientation="portrait"><label>Table 3.</label><caption><p>The comparisons of the species (adults) in the genus <italic><tp:taxon-name><tp:taxon-name-part taxon-name-part-type="genus" reg="Metallogorgia">Metallogorgia</tp:taxon-name-part></tp:taxon-name></italic> Versluys, 1902 and <italic><tp:taxon-name><tp:taxon-name-part taxon-name-part-type="genus" reg="Pseudochrysogorgia">Pseudochrysogorgia</tp:taxon-name-part> <tp:taxon-name-part taxon-name-part-type="species" reg="bellona">bellona</tp:taxon-name-part></tp:taxon-name></italic> Pante &amp; France, 2010.</p></caption><table id="TID0E3UAI" rules="all"><tbody><tr><th rowspan="1" colspan="1">Characters/ Species</th><th rowspan="1" colspan="1">
                      <italic><tp:taxon-name><tp:taxon-name-part taxon-name-part-type="genus" reg="Metallogorgia">M.</tp:taxon-name-part> <tp:taxon-name-part taxon-name-part-type="species" reg="macrospina">macrospina</tp:taxon-name-part></tp:taxon-name></italic>
                    </th><th rowspan="1" colspan="1">
                      <italic><tp:taxon-name><tp:taxon-name-part taxon-name-part-type="genus" reg="Metallogorgia">M.</tp:taxon-name-part> <tp:taxon-name-part taxon-name-part-type="species" reg="melanotrichos">melanotrichos</tp:taxon-name-part></tp:taxon-name></italic>
                    </th><th rowspan="1" colspan="1"><italic><tp:taxon-name><tp:taxon-name-part taxon-name-part-type="genus" reg="Metallogorgia">M.</tp:taxon-name-part> <tp:taxon-name-part taxon-name-part-type="species" reg="splendens">splendens</tp:taxon-name-part></tp:taxon-name></italic>*</th><th rowspan="1" colspan="1">
                      <italic><tp:taxon-name><tp:taxon-name-part taxon-name-part-type="genus" reg="Metallogorgia">M.</tp:taxon-name-part> <tp:taxon-name-part taxon-name-part-type="species" reg="tenuis">tenuis</tp:taxon-name-part></tp:taxon-name></italic>
                    </th><th rowspan="1" colspan="1">
                      <italic><tp:taxon-name><tp:taxon-name-part taxon-name-part-type="genus" reg="Pseudochrysogorgia">P.</tp:taxon-name-part> <tp:taxon-name-part taxon-name-part-type="species" reg="bellona">bellona</tp:taxon-name-part></tp:taxon-name></italic>
                    </th></tr><tr><td rowspan="1" colspan="1">Branching part</td><td rowspan="1" colspan="1">sympodial</td><td rowspan="1" colspan="1">monopodial</td><td rowspan="1" colspan="1">unknown</td><td rowspan="1" colspan="1">sympodial*</td><td rowspan="1" colspan="1">monopodial</td></tr><tr><td rowspan="1" colspan="1">Branchlets forming a sympodium</td><td rowspan="1" colspan="1">yes</td><td rowspan="1" colspan="1">yes</td><td rowspan="1" colspan="1">unknown</td><td rowspan="1" colspan="1">No*</td><td rowspan="1" colspan="1">No</td></tr><tr><td rowspan="1" colspan="1">Interbranch distance (mm)</td><td rowspan="1" colspan="1">5–18</td><td rowspan="1" colspan="1">–</td><td rowspan="1" colspan="1">unknown</td><td rowspan="1" colspan="1">10–18*</td><td rowspan="1" colspan="1">9.9–17.2</td></tr><tr><td rowspan="1" colspan="1">Polyp height (mm)</td><td rowspan="1" colspan="1">1–1.5</td><td rowspan="1" colspan="1">1.5–2.0</td><td rowspan="1" colspan="1">1.5</td><td rowspan="1" colspan="1">1.5–2.0</td><td rowspan="1" colspan="1">1.0–3.3</td></tr><tr><td rowspan="1" colspan="1">Sclerites in tentacles</td><td rowspan="1" colspan="1">rods</td><td rowspan="1" colspan="1">rods</td><td rowspan="1" colspan="1">plates</td><td rowspan="1" colspan="1">spindles</td><td rowspan="1" colspan="1">rods</td></tr><tr><td rowspan="1" colspan="1">Sclerites in body wall</td><td rowspan="1" colspan="1">rods</td><td rowspan="1" colspan="1">rods and scales</td><td rowspan="1" colspan="1">rods</td><td rowspan="1" colspan="1">rods and spindles</td><td rowspan="1" colspan="1">rods and scales</td></tr><tr><td rowspan="1" colspan="1">Sclerites with its shapes in coenenchyme</td><td rowspan="1" colspan="1">rods and scales elongated with slightly serrated edges and coarse surface</td><td rowspan="1" colspan="1">scales elongated with relatively smooth edges and surface</td><td rowspan="1" colspan="1">rods small, flattened, often with serrated edges and smooth surface</td><td rowspan="1" colspan="1">scales small, elongated, often with irregular shape and serrated edges.</td><td rowspan="1" colspan="1">scales and plates with many ornamentation</td></tr><tr><td rowspan="1" colspan="1">Dendritic holdfast</td><td rowspan="1" colspan="1">no</td><td rowspan="1" colspan="1">no</td><td rowspan="1" colspan="1">unknown</td><td rowspan="1" colspan="1">no</td><td rowspan="1" colspan="1">yes</td></tr><tr><td rowspan="1" colspan="1">Reference</td><td rowspan="1" colspan="1"><xref ref-type="bibr" rid="B18">Kükenthal 1919</xref>, present study</td><td rowspan="1" colspan="1"><xref ref-type="bibr" rid="B33">Wright and Studer 1889</xref>, <xref ref-type="bibr" rid="B31">Versluys 1902</xref>, <xref ref-type="bibr" rid="B21">Nutting 1908</xref>, <xref ref-type="bibr" rid="B18">Kükenthal 1919</xref>, <xref ref-type="bibr" rid="B26">Pasternak 1981</xref>, present study</td><td rowspan="1" colspan="1"><xref ref-type="bibr" rid="B30">Verrill 1883</xref>, <xref ref-type="bibr" rid="B31">Versluys 1902</xref>, <xref ref-type="bibr" rid="B18">Kükenthal 1919</xref>, <xref ref-type="bibr" rid="B8">Deichmann 1936</xref></td><td rowspan="1" colspan="1">
                      <xref ref-type="bibr" rid="B26">Pasternak 1981</xref>
                    </td><td rowspan="1" colspan="1"><xref ref-type="bibr" rid="B22">Pante and France 2010</xref>, present study</td></tr></tbody></table><table-wrap-foot><fn><p>*, putative species or questionable regarded by <xref ref-type="bibr" rid="B32">Watling et al. 2011</xref>.</p></fn></table-wrap-foot></table-wrap></tp:treatment-sec><tp:treatment-sec><!--Section generated to contain objects referenced in tp:taxon-treatment.--><fig id="F7" position="float" orientation="portrait"><object-id xmlns:xlink="http://www.w3.org/1999/xlink" content-type="doi" xlink:type="simple">10.3897/zookeys.989.53104.figure7</object-id><object-id xmlns:xlink="http://www.w3.org/1999/xlink" content-type="arpha" xlink:type="simple">DA34C1DD-2BF4-5672-974C-863D26041351</object-id><label>Figure 7.</label><caption><p>External morphology and polyps of <italic><tp:taxon-name><tp:taxon-name-part taxon-name-part-type="genus" reg="Metallogorgia">Metallogorgia</tp:taxon-name-part> <tp:taxon-name-part taxon-name-part-type="species" reg="melanotrichos">melanotrichos</tp:taxon-name-part></tp:taxon-name></italic> MBM286485 <bold>A</bold> the colony <italic>in situ</italic>. Laser dots spaced at 33 cm used for scale <bold>B</bold> the colony after collection <bold>C</bold> a branch under a light microscope <bold>D, E</bold> a single polyp under a light microscope <bold>F, G</bold> a single polyp under <abbrev xmlns:xlink="http://www.w3.org/1999/xlink" xlink:title="scanning electron microscopy" id="ABBRID0ENBAI" xlink:type="simple">SEM</abbrev><bold>H</bold> head of one polyp under <abbrev xmlns:xlink="http://www.w3.org/1999/xlink" xlink:title="scanning electron microscopy" id="ABBRID0ETBAI" xlink:type="simple">SEM</abbrev>. Scale bars: 20 cm (<bold>B</bold>), 2 mm (<bold>C</bold>), and 1 mm (<bold>E–H</bold>).</p></caption><graphic xmlns:xlink="http://www.w3.org/1999/xlink" xlink:href="zookeys-989-001-g007.jpg" position="float" orientation="portrait" xlink:type="simple" id="oo_473214.jpg"><uri content-type="original_file" xlink:type="simple">https://binary.pensoft.net/fig/473214</uri></graphic></fig><fig id="F8" position="float" orientation="portrait"><object-id xmlns:xlink="http://www.w3.org/1999/xlink" content-type="doi" xlink:type="simple">10.3897/zookeys.989.53104.figure8</object-id><object-id xmlns:xlink="http://www.w3.org/1999/xlink" content-type="arpha" xlink:type="simple">64627745-8E1E-565E-B6B5-2B06DC285757</object-id><label>Figure 8.</label><caption><p>Sclerites of <italic><tp:taxon-name><tp:taxon-name-part taxon-name-part-type="genus" reg="Metallogorgia">Metallogorgia</tp:taxon-name-part> <tp:taxon-name-part taxon-name-part-type="species" reg="melanotrichos">melanotrichos</tp:taxon-name-part></tp:taxon-name></italic> MBM286485 <bold>A</bold> rods in tentacles <bold>B</bold> rods and scales in the polyp-body wall <bold>C</bold> scales in coenenchyme. Scale bar: 200 μm (all images at the same scale).</p></caption><graphic xmlns:xlink="http://www.w3.org/1999/xlink" xlink:href="zookeys-989-001-g008.jpg" position="float" orientation="portrait" xlink:type="simple" id="oo_473215.jpg"><uri content-type="original_file" xlink:type="simple">https://binary.pensoft.net/fig/473215</uri></graphic></fig><fig id="F9" position="float" orientation="portrait"><object-id xmlns:xlink="http://www.w3.org/1999/xlink" content-type="doi" xlink:type="simple">10.3897/zookeys.989.53104.figure9</object-id><object-id xmlns:xlink="http://www.w3.org/1999/xlink" content-type="arpha" xlink:type="simple">7E3AF536-F323-5855-B1EA-A10B1DCC9CD2</object-id><label>Figure 9.</label><caption><p>External morphology and polyps of <italic><tp:taxon-name><tp:taxon-name-part taxon-name-part-type="genus" reg="Metallogorgia">Metallogorgia</tp:taxon-name-part> <tp:taxon-name-part taxon-name-part-type="species" reg="melanotrichos">melanotrichos</tp:taxon-name-part></tp:taxon-name></italic> MBM286486 <bold>A</bold> the colony <italic>in situ</italic>. Laser dots spaced at 33 cm used for scale <bold>B, C</bold> the colony after collection <bold>D</bold> a branch under a light microscope <bold>E, F</bold> a single polyp under a light microscope <bold>G</bold> three polyps under <abbrev xmlns:xlink="http://www.w3.org/1999/xlink" xlink:title="scanning electron microscopy" id="ABBRID0EYJAI" xlink:type="simple">SEM</abbrev><bold>H</bold> head of one polyp under <abbrev xmlns:xlink="http://www.w3.org/1999/xlink" xlink:title="scanning electron microscopy" id="ABBRID0E5JAI" xlink:type="simple">SEM</abbrev><bold>I</bold> coenenchyme under <abbrev xmlns:xlink="http://www.w3.org/1999/xlink" xlink:title="scanning electron microscopy" id="ABBRID0EEKAI" xlink:type="simple">SEM</abbrev>. Scale bars: 10 cm (<bold>B, C</bold>), 2 mm (<bold>D</bold>) and 500 μm (<bold>E–I; H, I</bold> at the same scale).</p></caption><graphic xmlns:xlink="http://www.w3.org/1999/xlink" xlink:href="zookeys-989-001-g009.jpg" position="float" orientation="portrait" xlink:type="simple" id="oo_473216.jpg"><uri content-type="original_file" xlink:type="simple">https://binary.pensoft.net/fig/473216</uri></graphic></fig><fig id="F10" position="float" orientation="portrait"><object-id xmlns:xlink="http://www.w3.org/1999/xlink" content-type="doi" xlink:type="simple">10.3897/zookeys.989.53104.figure10</object-id><object-id xmlns:xlink="http://www.w3.org/1999/xlink" content-type="arpha" xlink:type="simple">C418342C-77F2-563E-B9AF-CC63931C3346</object-id><label>Figure 10.</label><caption><p>Sclerites of <italic><tp:taxon-name><tp:taxon-name-part taxon-name-part-type="genus" reg="Metallogorgia">Metallogorgia</tp:taxon-name-part> <tp:taxon-name-part taxon-name-part-type="species" reg="melanotrichos">melanotrichos</tp:taxon-name-part></tp:taxon-name></italic> MBM286486 <bold>A</bold> rods in tentacles <bold>B</bold> rods and scales in the polyp-body wall <bold>C</bold> scales in coenenchyme. Scale bar: 300 μm (all images at the same scale).</p></caption><graphic xmlns:xlink="http://www.w3.org/1999/xlink" xlink:href="zookeys-989-001-g010.jpg" position="float" orientation="portrait" xlink:type="simple" id="oo_473217.jpg"><uri content-type="original_file" xlink:type="simple">https://binary.pensoft.net/fig/473217</uri></graphic></fig></tp:treatment-sec><ref-list><ref id="B18"><mixed-citation xmlns:xlink="http://www.w3.org/1999/xlink" xlink:type="simple"><person-group><name name-style="western"><surname>Kükenthal</surname><given-names>W</given-names></name></person-group> (<year>1919</year>) <tp:taxon-name><tp:taxon-name-part taxon-name-part-type="suborder">Gorgonaria</tp:taxon-name-part></tp:taxon-name>. Wissenschaftliche Ergebnisse der Deutschen Tiefsee- Expedition auf dem Dampfer“Valdivia”1891–1899 13(2): 1–946.</mixed-citation></ref><ref id="B33"><mixed-citation xmlns:xlink="http://www.w3.org/1999/xlink" xlink:type="simple"><person-group><name name-style="western"><surname>Wright</surname><given-names>EP</given-names></name><name name-style="western"><surname>Studer</surname><given-names>T</given-names></name></person-group> (<year>1889</year>) <article-title>Report on the <tp:taxon-name><tp:taxon-name-part taxon-name-part-type="subclass">Alcyonaria</tp:taxon-name-part></tp:taxon-name> collected by H.M.S. Challenger during the years 1873–1876. Report on the Scientific Results of H.M.S. Challenger during the years 1873–76.</article-title><source>Zoology</source><volume>31</volume>(<issue>64</issue>): <fpage>1</fpage>–<lpage>314</lpage>.</mixed-citation></ref><ref id="B31"><mixed-citation xmlns:xlink="http://www.w3.org/1999/xlink" xlink:type="simple"><person-group><name name-style="western"><surname>Versluys</surname><given-names>J</given-names></name></person-group> (<year>1902</year>) <article-title>Die Gorgoniden der Siboga-Expedition I. Die <tp:taxon-name><tp:taxon-name-part taxon-name-part-type="family">Chrysogorgiidae</tp:taxon-name-part></tp:taxon-name>.</article-title><source>Siboga-Expeditie</source><volume>13</volume>: <fpage>1</fpage>–<lpage>120</lpage>.</mixed-citation></ref><ref id="B21"><mixed-citation xmlns:xlink="http://www.w3.org/1999/xlink" xlink:type="simple"><person-group><name name-style="western"><surname>Nutting</surname><given-names>CC</given-names></name></person-group> (<year>1908</year>) <article-title>Descriptions of the <tp:taxon-name><tp:taxon-name-part taxon-name-part-type="subclass">Alcyonaria</tp:taxon-name-part></tp:taxon-name> collected by the U.S. Bureau of Fisheries steamer Albatross in the vicinity of the Hawaiian Islands in 1902.</article-title><source>Proceedings of the United States National Museum</source><volume>34</volume>: <fpage>543</fpage>–<lpage>601</lpage>. [pls 41–51.] <ext-link xlink:type="simple" ext-link-type="doi" xlink:href="10.5479/si.00963801.34-1624.543">https://doi.org/10.5479/si.00963801.34-1624.543</ext-link></mixed-citation></ref><ref id="B26"><mixed-citation xmlns:xlink="http://www.w3.org/1999/xlink" xlink:type="simple"><person-group><name name-style="western"><surname>Pasternak</surname><given-names>FA</given-names></name></person-group> (<year>1981</year>) <tp:taxon-name><tp:taxon-name-part taxon-name-part-type="order">Alcyonacea</tp:taxon-name-part></tp:taxon-name> and <tp:taxon-name><tp:taxon-name-part taxon-name-part-type="order">Gorgonacea</tp:taxon-name-part></tp:taxon-name>. In: Benthos of the Submarine Mountains of the Marcus-Necker and adjacent Pacific Regions. Academy of Sciences of the USSR, P.P. Shirshov Institute of Oceanology, Moscow: 40–56.</mixed-citation></ref><ref id="B30"><mixed-citation xmlns:xlink="http://www.w3.org/1999/xlink" xlink:type="simple"><person-group><name name-style="western"><surname>Verrill</surname><given-names>AE</given-names></name></person-group> (<year>1883</year>) <article-title>Report on the <tp:taxon-name><tp:taxon-name-part taxon-name-part-type="class">Anthozoa</tp:taxon-name-part></tp:taxon-name>, and on some additional species dredged by the “Blake” in 1877–1879, and by the U.S. Fish Commission steamer “Fish Hawk” in 1880–82.</article-title><source>Bulletin of the Museum of Comparative Zoology at Harvard College</source><volume>11</volume>: <fpage>1</fpage>–<lpage>72</lpage>.</mixed-citation></ref><ref id="B8"><mixed-citation xmlns:xlink="http://www.w3.org/1999/xlink" xlink:type="simple"><person-group><name name-style="western"><surname>Deichmann</surname><given-names>E</given-names></name></person-group> (<year>1936</year>) <article-title>The <tp:taxon-name><tp:taxon-name-part taxon-name-part-type="subclass">Alcyonaria</tp:taxon-name-part></tp:taxon-name> of the western part of the Atlantic Ocean.</article-title><source>Memoirs of the Museum of Comparative Zoology, Harvard</source><volume>53</volume>: <fpage>1</fpage>–<lpage>317</lpage>. <ext-link xlink:type="simple" ext-link-type="doi" xlink:href="10.5962/bhl.title.49348">https://doi.org/10.5962/bhl.title.49348</ext-link></mixed-citation></ref><ref id="B22"><mixed-citation xmlns:xlink="http://www.w3.org/1999/xlink" xlink:type="simple"><person-group><name name-style="western"><surname>Pante</surname><given-names>E</given-names></name><name name-style="western"><surname>France</surname><given-names>SC</given-names></name></person-group> (<year>2010</year>) <article-title><italic><tp:taxon-name><tp:taxon-name-part taxon-name-part-type="genus">Pseudochrysogorgia</tp:taxon-name-part> <tp:taxon-name-part taxon-name-part-type="species">bellona</tp:taxon-name-part></tp:taxon-name></italic> n. gen., sp. nov.: a new genus and species of chrysogorgiid octocoral (<tp:taxon-name><tp:taxon-name-part taxon-name-part-type="phylum">Coelenterata</tp:taxon-name-part></tp:taxon-name>, <tp:taxon-name><tp:taxon-name-part taxon-name-part-type="class">Anthozoa</tp:taxon-name-part></tp:taxon-name>) from the Coral Sea.</article-title><source>Zoosystema</source><volume>32</volume>(<issue>4</issue>): <fpage>595</fpage>–<lpage>612</lpage>. <ext-link xlink:type="simple" ext-link-type="doi" xlink:href="10.5252/z2010n4a4">https://doi.org/10.5252/z2010n4a4</ext-link></mixed-citation></ref><ref id="B32"><mixed-citation xmlns:xlink="http://www.w3.org/1999/xlink" xlink:type="simple"><person-group><name name-style="western"><surname>Watling</surname><given-names>L</given-names></name><name name-style="western"><surname>France</surname><given-names>SC</given-names></name><name name-style="western"><surname>Pante</surname><given-names>E</given-names></name><name name-style="western"><surname>Simpson</surname><given-names>A</given-names></name></person-group> (<year>2011</year>) <article-title>Chapter Two-Biology of Deep-Water Octocorals.</article-title><source>Advances in Marine Biology</source><volume>60</volume>(<issue>3</issue>): <fpage>41</fpage>–<lpage>122</lpage>. <ext-link xlink:type="simple" ext-link-type="doi" xlink:href="10.1016/B978-0-12-385529-9.00002-0">https://doi.org/10.1016/B978-0-12-385529-9.00002-0</ext-link></mixed-citation></ref><ref id="B20"><mixed-citation xmlns:xlink="http://www.w3.org/1999/xlink" xlink:type="simple"><person-group><name name-style="western"><surname>Mosher</surname><given-names>CV</given-names></name><name name-style="western"><surname>Watling</surname><given-names>L</given-names></name></person-group> (<year>2009</year>) <article-title>Partners for life: a brittle star and its octocoral host.</article-title><source>Marine Ecology Progress Series</source><volume>397</volume>: <fpage>81</fpage>–<lpage>88</lpage>. <ext-link xlink:type="simple" ext-link-type="doi" xlink:href="10.3354/meps08113">https://doi.org/10.3354/meps08113</ext-link></mixed-citation></ref><ref id="B24"><mixed-citation xmlns:xlink="http://www.w3.org/1999/xlink" xlink:type="simple"><person-group><name name-style="western"><surname>Pante</surname><given-names>E</given-names></name><name name-style="western"><surname>France</surname><given-names>SC</given-names></name><name name-style="western"><surname>Couloux</surname><given-names>A</given-names></name><name name-style="western"><surname>Cruaud</surname><given-names>C</given-names></name><name name-style="western"><surname>McFadden</surname><given-names>CS</given-names></name><name name-style="western"><surname>Samadi</surname><given-names>S</given-names></name><name name-style="western"><surname>Watling</surname><given-names>L</given-names></name></person-group> (<year>2012</year>) Deep-Sea Origin and In-Situ Diversification of Chrysogorgiid Octocorals. PLoS ONE 7(6): e38357. <ext-link xlink:type="simple" ext-link-type="doi" xlink:href="10.1371/journal.pone.0038357">https://doi.org/10.1371/journal.pone.0038357</ext-link></mixed-citation></ref></ref-list></tp:taxon-treatment>
