# Supplementary material for: Morphology and phylogenetic analysis of five deep-sea golden gorgonians (Cnidaria, Octocorallia, Chrysogorgiidae) in the Western Pacific Ocean, with the description of a new species
Source: Zookeys. 2020 Nov 9;989:1–37. doi: 10.3897/zookeys.989.53104 (PMC7669819; doi:10.3897/zookeys.989.53104)
Supplement: XML Treatment for Metallogorgia macrospina [file zookeys.989.53104-treatment6.xml]

<!DOCTYPE tp:taxon-treatment
  PUBLIC "-//TaxonX//DTD Taxonomic Treatment Publishing DTD v0 20100105//EN" "tax-treatment-NSO.dtd">
<tp:taxon-treatment xmlns:tp="http://www.plazi.org/taxpub"><tp:treatment-meta><kwd-group><label>Taxon classification</label><kwd><named-content xmlns:xlink="http://www.w3.org/1999/xlink" content-type="kingdom">Animalia</named-content></kwd><kwd><named-content xmlns:xlink="http://www.w3.org/1999/xlink" content-type="order">Alcyonacea</named-content></kwd><kwd><named-content xmlns:xlink="http://www.w3.org/1999/xlink" content-type="family">Chrysogorgiidae</named-content></kwd></kwd-group><mixed-citation publication-type="journal"><person-group><name><surname>Xu</surname><given-names>Yu</given-names></name><name><surname>Zhan</surname><given-names>Zifeng</given-names></name><name><surname>Xu</surname><given-names>Kuidong</given-names></name></person-group><article-title>Morphology and phylogenetic analysis of five deep-sea golden gorgonians (<tp:taxon-name><tp:taxon-name-part taxon-name-part-type="phylum">Cnidaria</tp:taxon-name-part></tp:taxon-name>, <tp:taxon-name><tp:taxon-name-part taxon-name-part-type="subclass">Octocorallia</tp:taxon-name-part></tp:taxon-name>, <tp:taxon-name><tp:taxon-name-part taxon-name-part-type="family">Chrysogorgiidae</tp:taxon-name-part></tp:taxon-name>) in the Western Pacific Ocean, with the description of a new species</article-title><source>Zookeys</source><day>09</day><month>11</month><year>2020</year><volume>989</volume><fpage>1</fpage><lpage>37</lpage><pub-id pub-id-type="doi">10.3897/zookeys.989.53104</pub-id></mixed-citation></tp:treatment-meta><tp:nomenclature><tp:taxon-name><object-id xmlns:xlink="http://www.w3.org/1999/xlink" content-type="arpha" xlink:type="simple">FFA4B27A-101A-5FA7-9F6C-E9821D8E2C5A</object-id>
              <tp:taxon-name-part taxon-name-part-type="genus" reg="Metallogorgia">Metallogorgia</tp:taxon-name-part>
              <tp:taxon-name-part taxon-name-part-type="species" reg="macrospina">macrospina</tp:taxon-name-part>
            </tp:taxon-name><tp:taxon-authority>Kükenthal, 1919</tp:taxon-authority><xref ref-type="fig" rid="F11">Figures 11</xref><xref ref-type="fig" rid="F12">, 12</xref><xref ref-type="fig" rid="F13">, 13</xref><xref ref-type="fig" rid="F14">, 14</xref><xref ref-type="fig" rid="F15">, 15</xref><xref ref-type="fig" rid="F16">, 16</xref><xref ref-type="fig" rid="F17">, 17</xref><xref ref-type="fig" rid="F18">, 18</xref><xref ref-type="table" rid="T2">; Tables 2</xref><xref ref-type="table" rid="T3">, 3</xref><tp:nomenclature-citation-list><tp:nomenclature-citation><tp:taxon-name>
                  <tp:taxon-name-part taxon-name-part-type="genus" reg="Metallogorgia">Metallogorgia</tp:taxon-name-part> <tp:taxon-name-part taxon-name-part-type="species" reg="macrospina">macrospina</tp:taxon-name-part></tp:taxon-name><comment>Kükenthal, 1919: 504–505, figs 227–229, Taf.XXX, Fig. <xref ref-type="fig" rid="F6">6</xref>.</comment></tp:nomenclature-citation></tp:nomenclature-citation-list></tp:nomenclature><tp:treatment-sec sec-type="type locality" id="SECID0EV5BG"><title>Type locality.</title><p><named-content xmlns:xlink="http://www.w3.org/1999/xlink" content-type="dwc:verbatimCoordinates" xlink:type="simple"><named-content content-type="geo-json" specific-use="{&#34;type&#34;:&#34;Point&#34;,&#34;coordinates&#34;:[90.720000,-0.970000]}" id="NCID0E55BG" xlink:type="simple">0°58.2'S, 90°43.2'E</named-content></named-content>, West Sumatra, 1280 m depth (<xref ref-type="bibr" rid="B18">Kükenthal 1919</xref>).</p></tp:treatment-sec><tp:treatment-sec sec-type="Voucher specimens" id="SECID0EH6BG"><title>Voucher specimens.</title><p>MBM286484, station FX-Dive 210 (<named-content xmlns:xlink="http://www.w3.org/1999/xlink" content-type="dwc:verbatimCoordinates" xlink:type="simple"><named-content content-type="geo-json" specific-use="{&#34;type&#34;:&#34;Point&#34;,&#34;coordinates&#34;:[140.201167,10.078000]}" id="NCID0EQ6BG" xlink:type="simple">10°04.68'N, 140°12.07'E</named-content></named-content>), depth 911 m, 28 May 2019. MBM286487, station FX-Dive 215 (<named-content xmlns:xlink="http://www.w3.org/1999/xlink" content-type="dwc:verbatimCoordinates" xlink:type="simple"><named-content content-type="geo-json" specific-use="{&#34;type&#34;:&#34;Point&#34;,&#34;coordinates&#34;:[140.179167,10.082833]}" id="NCID0EY6BG" xlink:type="simple">10°04.97'N, 140°10.75'E</named-content></named-content>), depth 986 m, 2 June 2019. MBM286488, station FX-Dive 215 (<named-content xmlns:xlink="http://www.w3.org/1999/xlink" content-type="dwc:verbatimCoordinates" xlink:type="simple"><named-content content-type="geo-json" specific-use="{&#34;type&#34;:&#34;Point&#34;,&#34;coordinates&#34;:[140.181667,10.080333]}" id="NCID0EBAAI" xlink:type="simple">10°04.82'N, 140°10.90'E</named-content></named-content>), depth 902 m, 2 June 2019. MBM286489, station FX-Dive 223 (<named-content xmlns:xlink="http://www.w3.org/1999/xlink" content-type="dwc:verbatimCoordinates" xlink:type="simple"><named-content content-type="geo-json" specific-use="{&#34;type&#34;:&#34;Point&#34;,&#34;coordinates&#34;:[140.252000,10.077167]}" id="NCID0EJAAI" xlink:type="simple">10°04.63'N, 140°15.12'E</named-content></named-content>), depth 1072 m, 11 June 2019. They were collected from three seamounts (tentatively named as M5, M7 and M8) located on the Caroline Ridge.</p><fig id="F7" position="float" orientation="portrait"><object-id xmlns:xlink="http://www.w3.org/1999/xlink" content-type="doi" xlink:type="simple">10.3897/zookeys.989.53104.figure7</object-id><object-id xmlns:xlink="http://www.w3.org/1999/xlink" content-type="arpha" xlink:type="simple">DA34C1DD-2BF4-5672-974C-863D26041351</object-id><label>Figure 7.</label><caption><p>External morphology and polyps of <italic><tp:taxon-name><tp:taxon-name-part taxon-name-part-type="genus" reg="Metallogorgia">Metallogorgia</tp:taxon-name-part> <tp:taxon-name-part taxon-name-part-type="species" reg="melanotrichos">melanotrichos</tp:taxon-name-part></tp:taxon-name></italic> MBM286485 <bold>A</bold> the colony <italic>in situ</italic>. Laser dots spaced at 33 cm used for scale <bold>B</bold> the colony after collection <bold>C</bold> a branch under a light microscope <bold>D, E</bold> a single polyp under a light microscope <bold>F, G</bold> a single polyp under <abbrev xmlns:xlink="http://www.w3.org/1999/xlink" xlink:title="scanning electron microscopy" id="ABBRID0ENBAI" xlink:type="simple">SEM</abbrev><bold>H</bold> head of one polyp under <abbrev xmlns:xlink="http://www.w3.org/1999/xlink" xlink:title="scanning electron microscopy" id="ABBRID0ETBAI" xlink:type="simple">SEM</abbrev>. Scale bars: 20 cm (<bold>B</bold>), 2 mm (<bold>C</bold>), and 1 mm (<bold>E–H</bold>).</p></caption><graphic xmlns:xlink="http://www.w3.org/1999/xlink" xlink:href="zookeys-989-001-g007.jpg" position="float" orientation="portrait" xlink:type="simple" id="oo_473214.jpg"><uri content-type="original_file" xlink:type="simple">https://binary.pensoft.net/fig/473214</uri></graphic></fig><fig id="F8" position="float" orientation="portrait"><object-id xmlns:xlink="http://www.w3.org/1999/xlink" content-type="doi" xlink:type="simple">10.3897/zookeys.989.53104.figure8</object-id><object-id xmlns:xlink="http://www.w3.org/1999/xlink" content-type="arpha" xlink:type="simple">64627745-8E1E-565E-B6B5-2B06DC285757</object-id><label>Figure 8.</label><caption><p>Sclerites of <italic><tp:taxon-name><tp:taxon-name-part taxon-name-part-type="genus" reg="Metallogorgia">Metallogorgia</tp:taxon-name-part> <tp:taxon-name-part taxon-name-part-type="species" reg="melanotrichos">melanotrichos</tp:taxon-name-part></tp:taxon-name></italic> MBM286485 <bold>A</bold> rods in tentacles <bold>B</bold> rods and scales in the polyp-body wall <bold>C</bold> scales in coenenchyme. Scale bar: 200 μm (all images at the same scale).</p></caption><graphic xmlns:xlink="http://www.w3.org/1999/xlink" xlink:href="zookeys-989-001-g008.jpg" position="float" orientation="portrait" xlink:type="simple" id="oo_473215.jpg"><uri content-type="original_file" xlink:type="simple">https://binary.pensoft.net/fig/473215</uri></graphic></fig></tp:treatment-sec><tp:treatment-sec sec-type="diagnosis" id="SECID0EADAI"><title>Diagnosis</title><p><bold>(extended on the basis of <xref ref-type="bibr" rid="B18">Kükenthal 1919</xref>).</bold> In adults, main stem monopodial with branches forming a similar spiral on the top. Strong branches subdivided dichotomously, with branchlets forming a sympodium pattern in each plane. In juveniles, main stem monopodial and thin/gracile with branches occurring on the lateral of the trunk randomly and subdivided dichotomously in multiple planes. Polyp cylindrical, some of them with a slightly expanded base, absent on stem of adults but present in juveniles. Sclerites relatively coarse with many small warts on surface, cross-shaped occasionally. Rods relatively regular, longitudinally arranged in tentacles and the upper part of the polyp body, and partially crosswise or transversely arranged on the body bottom. Scales and rods elongated, usually coarse with serrated edges, transversely arranged in coenenchyme. Nematozooids not present.</p></tp:treatment-sec><tp:treatment-sec sec-type="description" id="SECID0ENDAI"><title>Description.</title><p>In juvenile (specimen MBM286484), colony slightly bottlebrush-shaped, with branches occurring on the lateral side of the stem randomly. Main stem monopodial and gracile. Branches subdivided dichotomously in multiple planes. Polyps cylindrical, occasionally present on the top of the stem. The branch coenenchyme well differentiated with a layer of sclerites. In the adults (specimen MBM286487–286489), colony like a tree shape with branches forming a similar spiral on the top of the stem. Main stem monopodial and strong. Branches subdivided dichotomously with branchlets forming a sympodium pattern in each plane. Polyps cylindrical, some of them with a slightly expanded base, absent from the stem. Branch coenenchyme usually not well differentiated.</p><p>Sclerites with same forms and arrangement in juveniles and adults, both relatively coarse with many small warts on surface, cross-shaped occasionally. Rods relatively regular, longitudinally arranged in tentacles and the upper part of the polyp body, and partially crosswise or transversely arranged on the body bottom. Scales and rods elongated, usually coarse with serrated edges, transversely arranged in coenenchyme. For detailed morphological measurements, see Table <xref ref-type="table" rid="T2">2</xref>.</p></tp:treatment-sec><tp:treatment-sec sec-type="distribution" id="SECID0EYDAI"><title>Distribution.</title><p>West Sumatra (<xref ref-type="bibr" rid="B18">Kükenthal 1919</xref>); the unnamed seamounts on the Caroline Ridge in the Western Pacific (present study); Southwest Pacific (<xref ref-type="bibr" rid="B24">Pante et al. 2012</xref>), 720–1280 m depth.</p></tp:treatment-sec><tp:treatment-sec sec-type="remarks" id="SECID0EGEAI"><title>Remarks.</title><p>According to <xref ref-type="bibr" rid="B18">Kükenthal (1919)</xref>, the sclerites in the <italic><tp:taxon-name><tp:taxon-name-part taxon-name-part-type="genus" reg="Metallogorgia">M.</tp:taxon-name-part> <tp:taxon-name-part taxon-name-part-type="species" reg="macrospina">macrospina</tp:taxon-name-part></tp:taxon-name></italic> polyps contain rods and spindles, and those in coenenchyme are slender rods, some of them flat or irregular. The sclerites in our specimens match well with the original description as well as pictures. Therefore, we identify our specimen as <italic><tp:taxon-name><tp:taxon-name-part taxon-name-part-type="genus" reg="Metallogorgia">M.</tp:taxon-name-part> <tp:taxon-name-part taxon-name-part-type="species" reg="macrospina">macrospina</tp:taxon-name-part></tp:taxon-name></italic>.</p><p><italic><tp:taxon-name><tp:taxon-name-part taxon-name-part-type="genus" reg="Metallogorgia">Metallogorgia</tp:taxon-name-part> <tp:taxon-name-part taxon-name-part-type="species" reg="macrospina">macrospina</tp:taxon-name-part></tp:taxon-name></italic> is similar to <italic><tp:taxon-name><tp:taxon-name-part taxon-name-part-type="genus" reg="Metallogorgia">M.</tp:taxon-name-part> <tp:taxon-name-part taxon-name-part-type="species" reg="melanotrichos">melanotrichos</tp:taxon-name-part></tp:taxon-name></italic> by the branchlets forming a sympodium pattern in the large branches. In the original description, <xref ref-type="bibr" rid="B18">Kükenthal (1919)</xref> pointed out that <italic><tp:taxon-name><tp:taxon-name-part taxon-name-part-type="genus" reg="Metallogorgia">M.</tp:taxon-name-part> <tp:taxon-name-part taxon-name-part-type="species" reg="macrospina">macrospina</tp:taxon-name-part></tp:taxon-name></italic> differed from <italic><tp:taxon-name><tp:taxon-name-part taxon-name-part-type="genus" reg="Metallogorgia">M.</tp:taxon-name-part> <tp:taxon-name-part taxon-name-part-type="species" reg="melanotrichos">melanotrichos</tp:taxon-name-part></tp:taxon-name></italic> by its more densely arranged branches, larger polyps, longer sclerites in coenenchyme and different color. However, the polyps of <italic><tp:taxon-name><tp:taxon-name-part taxon-name-part-type="genus" reg="Metallogorgia">M.</tp:taxon-name-part> <tp:taxon-name-part taxon-name-part-type="species" reg="macrospina">macrospina</tp:taxon-name-part></tp:taxon-name></italic> in our specimens are generally smaller than those of <italic><tp:taxon-name><tp:taxon-name-part taxon-name-part-type="genus" reg="Metallogorgia">M.</tp:taxon-name-part> <tp:taxon-name-part taxon-name-part-type="species" reg="melanotrichos">melanotrichos</tp:taxon-name-part></tp:taxon-name></italic> (Table <xref ref-type="table" rid="T2">2</xref>), and there are no conspicuous differences in color (almost brown to black) among these colonies. Therefore, based on the morphological features of our specimens, <italic><tp:taxon-name><tp:taxon-name-part taxon-name-part-type="genus" reg="Metallogorgia">M.</tp:taxon-name-part> <tp:taxon-name-part taxon-name-part-type="species" reg="macrospina">macrospina</tp:taxon-name-part></tp:taxon-name></italic> can be separated from <italic><tp:taxon-name><tp:taxon-name-part taxon-name-part-type="genus" reg="Metallogorgia">M.</tp:taxon-name-part> <tp:taxon-name-part taxon-name-part-type="species" reg="melanotrichos">melanotrichos</tp:taxon-name-part></tp:taxon-name></italic> by its sympodial branching part forming a spiral on the colony top (vs. monopodial), only rods in the polyp-body wall (vs. rods and scales), and rods and scales in coenenchyme (vs. only scales).</p><p>The juvenile of <italic><tp:taxon-name><tp:taxon-name-part taxon-name-part-type="genus" reg="Metallogorgia">Metallogorgia</tp:taxon-name-part> <tp:taxon-name-part taxon-name-part-type="species" reg="macrospina">macrospina</tp:taxon-name-part></tp:taxon-name></italic> (specimen MBM286484) has significant differences in the branching pattern from the adult specimens MBM286487, MBM286488 and MBM286489 in morphology. It differs also by having a slightly bottlebrush-shaped colony (vs. similarly tree-shaped colony), gracile and flexible stem (vs. hard and strong), monopodial branching part (vs. sympodial), branchlets in multiple planes (vs. forming a sympodium in one plane), and well differentiated coenenchyme with more sclerites (vs. not well differentiated and with relatively sparse sclerites). However, the same sclerites in polyps and coenenchyme, and particularly the <abbrev xmlns:xlink="http://www.w3.org/1999/xlink" xlink:title="DNA mismatch repair protein – mutS – homolog" id="ABBRID0EVIAI" xlink:type="simple">mtMutS</abbrev> gene data analyzed below indicate these specimens belong to the same species.</p><fig id="F9" position="float" orientation="portrait"><object-id xmlns:xlink="http://www.w3.org/1999/xlink" content-type="doi" xlink:type="simple">10.3897/zookeys.989.53104.figure9</object-id><object-id xmlns:xlink="http://www.w3.org/1999/xlink" content-type="arpha" xlink:type="simple">7E3AF536-F323-5855-B1EA-A10B1DCC9CD2</object-id><label>Figure 9.</label><caption><p>External morphology and polyps of <italic><tp:taxon-name><tp:taxon-name-part taxon-name-part-type="genus" reg="Metallogorgia">Metallogorgia</tp:taxon-name-part> <tp:taxon-name-part taxon-name-part-type="species" reg="melanotrichos">melanotrichos</tp:taxon-name-part></tp:taxon-name></italic> MBM286486 <bold>A</bold> the colony <italic>in situ</italic>. Laser dots spaced at 33 cm used for scale <bold>B, C</bold> the colony after collection <bold>D</bold> a branch under a light microscope <bold>E, F</bold> a single polyp under a light microscope <bold>G</bold> three polyps under <abbrev xmlns:xlink="http://www.w3.org/1999/xlink" xlink:title="scanning electron microscopy" id="ABBRID0EYJAI" xlink:type="simple">SEM</abbrev><bold>H</bold> head of one polyp under <abbrev xmlns:xlink="http://www.w3.org/1999/xlink" xlink:title="scanning electron microscopy" id="ABBRID0E5JAI" xlink:type="simple">SEM</abbrev><bold>I</bold> coenenchyme under <abbrev xmlns:xlink="http://www.w3.org/1999/xlink" xlink:title="scanning electron microscopy" id="ABBRID0EEKAI" xlink:type="simple">SEM</abbrev>. Scale bars: 10 cm (<bold>B, C</bold>), 2 mm (<bold>D</bold>) and 500 μm (<bold>E–I; H, I</bold> at the same scale).</p></caption><graphic xmlns:xlink="http://www.w3.org/1999/xlink" xlink:href="zookeys-989-001-g009.jpg" position="float" orientation="portrait" xlink:type="simple" id="oo_473216.jpg"><uri content-type="original_file" xlink:type="simple">https://binary.pensoft.net/fig/473216</uri></graphic></fig><fig id="F10" position="float" orientation="portrait"><object-id xmlns:xlink="http://www.w3.org/1999/xlink" content-type="doi" xlink:type="simple">10.3897/zookeys.989.53104.figure10</object-id><object-id xmlns:xlink="http://www.w3.org/1999/xlink" content-type="arpha" xlink:type="simple">C418342C-77F2-563E-B9AF-CC63931C3346</object-id><label>Figure 10.</label><caption><p>Sclerites of <italic><tp:taxon-name><tp:taxon-name-part taxon-name-part-type="genus" reg="Metallogorgia">Metallogorgia</tp:taxon-name-part> <tp:taxon-name-part taxon-name-part-type="species" reg="melanotrichos">melanotrichos</tp:taxon-name-part></tp:taxon-name></italic> MBM286486 <bold>A</bold> rods in tentacles <bold>B</bold> rods and scales in the polyp-body wall <bold>C</bold> scales in coenenchyme. Scale bar: 300 μm (all images at the same scale).</p></caption><graphic xmlns:xlink="http://www.w3.org/1999/xlink" xlink:href="zookeys-989-001-g010.jpg" position="float" orientation="portrait" xlink:type="simple" id="oo_473217.jpg"><uri content-type="original_file" xlink:type="simple">https://binary.pensoft.net/fig/473217</uri></graphic></fig><fig id="F11" position="float" orientation="portrait"><object-id xmlns:xlink="http://www.w3.org/1999/xlink" content-type="doi" xlink:type="simple">10.3897/zookeys.989.53104.figure11</object-id><object-id xmlns:xlink="http://www.w3.org/1999/xlink" content-type="arpha" xlink:type="simple">DDB5AD13-1E4B-54C1-B8BB-01CA6E8E1AD5</object-id><label>Figure 11.</label><caption><p>External morphology and polyps of juvenile <italic><tp:taxon-name><tp:taxon-name-part taxon-name-part-type="genus" reg="Metallogorgia">Metallogorgia</tp:taxon-name-part> <tp:taxon-name-part taxon-name-part-type="species" reg="macrospina">macrospina</tp:taxon-name-part></tp:taxon-name></italic> MBM286484 <bold>A</bold> the colony <italic>in situ</italic>. Laser dots spaced at 33 cm used for scale <bold>B</bold> close-up of branches <italic>in situ</italic><bold>C</bold> the colony after collection <bold>D</bold> a branch under a light microscope <bold>E, F</bold> a single polyp under a light microscope <bold>G</bold> three polyps under <abbrev xmlns:xlink="http://www.w3.org/1999/xlink" xlink:title="scanning electron microscopy" id="ABBRID0EUMAI" xlink:type="simple">SEM</abbrev><bold>H</bold> polyp-body wall under <abbrev xmlns:xlink="http://www.w3.org/1999/xlink" xlink:title="scanning electron microscopy" id="ABBRID0E1MAI" xlink:type="simple">SEM</abbrev><bold>I</bold> coenenchyme under <abbrev xmlns:xlink="http://www.w3.org/1999/xlink" xlink:title="scanning electron microscopy" id="ABBRID0EANAI" xlink:type="simple">SEM</abbrev>. Scale bars: 10 cm (<bold>C</bold>), 5 mm (<bold>D</bold>), 1 mm (<bold>G</bold>), and 500 μm (<bold>E, F, H, I; H, I</bold> at the same scale).</p></caption><graphic xmlns:xlink="http://www.w3.org/1999/xlink" xlink:href="zookeys-989-001-g011.jpg" position="float" orientation="portrait" xlink:type="simple" id="oo_473218.jpg"><uri content-type="original_file" xlink:type="simple">https://binary.pensoft.net/fig/473218</uri></graphic></fig><fig id="F12" position="float" orientation="portrait"><object-id xmlns:xlink="http://www.w3.org/1999/xlink" content-type="doi" xlink:type="simple">10.3897/zookeys.989.53104.figure12</object-id><object-id xmlns:xlink="http://www.w3.org/1999/xlink" content-type="arpha" xlink:type="simple">FB79DC29-7E99-517D-857B-7AB809D5B317</object-id><label>Figure 12.</label><caption><p>Sclerites of juvenile <italic><tp:taxon-name><tp:taxon-name-part taxon-name-part-type="genus" reg="Metallogorgia">Metallogorgia</tp:taxon-name-part> <tp:taxon-name-part taxon-name-part-type="species" reg="macrospina">macrospina</tp:taxon-name-part></tp:taxon-name></italic> MBM286484 <bold>A</bold> some small rods in polyps <bold>B</bold> larger rods in polyps <bold>C</bold> rods and elongated scales in coenenchyme. Scale bars: 50 μm (<bold>A</bold>), 300 μm (<bold>B, C</bold> at the same scale).</p></caption><graphic xmlns:xlink="http://www.w3.org/1999/xlink" xlink:href="zookeys-989-001-g012.jpg" position="float" orientation="portrait" xlink:type="simple" id="oo_473219.jpg"><uri content-type="original_file" xlink:type="simple">https://binary.pensoft.net/fig/473219</uri></graphic></fig><fig id="F13" position="float" orientation="portrait"><object-id xmlns:xlink="http://www.w3.org/1999/xlink" content-type="doi" xlink:type="simple">10.3897/zookeys.989.53104.figure13</object-id><object-id xmlns:xlink="http://www.w3.org/1999/xlink" content-type="arpha" xlink:type="simple">25BE0AAF-5F27-5328-B0ED-3FFB2A10A4D9</object-id><label>Figure 13.</label><caption><p>External morphology and polyps of <italic><tp:taxon-name><tp:taxon-name-part taxon-name-part-type="genus" reg="Metallogorgia">Metallogorgia</tp:taxon-name-part> <tp:taxon-name-part taxon-name-part-type="species" reg="macrospina">macrospina</tp:taxon-name-part></tp:taxon-name></italic> MBM286487 <bold>A</bold> the colony <italic>in situ</italic>. Laser dots spaced at 33 cm used for scale <bold>B</bold> close-up of branches <italic>in situ</italic><bold>C</bold> the colony after collection <bold>D</bold> a branch under a light microscope <bold>E, F</bold> a single polyp under a light microscope <bold>G</bold> three polyps under <abbrev xmlns:xlink="http://www.w3.org/1999/xlink" xlink:title="scanning electron microscopy" id="ABBRID0EWPAI" xlink:type="simple">SEM</abbrev><bold>H</bold> head of a polyp under <abbrev xmlns:xlink="http://www.w3.org/1999/xlink" xlink:title="scanning electron microscopy" id="ABBRID0E3PAI" xlink:type="simple">SEM</abbrev><bold>I</bold> coenenchyme under <abbrev xmlns:xlink="http://www.w3.org/1999/xlink" xlink:title="scanning electron microscopy" id="ABBRID0ECQAI" xlink:type="simple">SEM</abbrev>. Scale bars: 10 cm (<bold>C</bold>), 2 mm (<bold>D</bold>), and 500 μm (<bold>E–I; H, I</bold> at the same scale).</p></caption><graphic xmlns:xlink="http://www.w3.org/1999/xlink" xlink:href="zookeys-989-001-g013.jpg" position="float" orientation="portrait" xlink:type="simple" id="oo_473220.jpg"><uri content-type="original_file" xlink:type="simple">https://binary.pensoft.net/fig/473220</uri></graphic></fig><fig id="F14" position="float" orientation="portrait"><object-id xmlns:xlink="http://www.w3.org/1999/xlink" content-type="doi" xlink:type="simple">10.3897/zookeys.989.53104.figure14</object-id><object-id xmlns:xlink="http://www.w3.org/1999/xlink" content-type="arpha" xlink:type="simple">3C53DD00-D19A-5AD3-B2E0-003BA624E494</object-id><label>Figure 14.</label><caption><p>Sclerites of <italic><tp:taxon-name><tp:taxon-name-part taxon-name-part-type="genus" reg="Metallogorgia">Metallogorgia</tp:taxon-name-part> <tp:taxon-name-part taxon-name-part-type="species" reg="macrospina">macrospina</tp:taxon-name-part></tp:taxon-name></italic> MBM286487 <bold>A</bold> some small rods in polyps <bold>B</bold> larger rods in polyps <bold>C</bold> rods and elongated scales in coenenchyme. Scale bars: 100 μm (<bold>A</bold>), and 300 μm (<bold>B, C</bold> at the same scale).</p></caption><graphic xmlns:xlink="http://www.w3.org/1999/xlink" xlink:href="zookeys-989-001-g014.jpg" position="float" orientation="portrait" xlink:type="simple" id="oo_473221.jpg"><uri content-type="original_file" xlink:type="simple">https://binary.pensoft.net/fig/473221</uri></graphic></fig></tp:treatment-sec><tp:treatment-sec><!--Section generated to contain objects referenced in tp:taxon-treatment.--><fig id="F15" position="float" orientation="portrait"><object-id xmlns:xlink="http://www.w3.org/1999/xlink" content-type="doi" xlink:type="simple">10.3897/zookeys.989.53104.figure15</object-id><object-id xmlns:xlink="http://www.w3.org/1999/xlink" content-type="arpha" xlink:type="simple">ABCD98A5-9D74-5E70-9237-E66FD2B7AB2E</object-id><label>Figure 15.</label><caption><p>External morphology and polyps of <italic><tp:taxon-name><tp:taxon-name-part taxon-name-part-type="genus" reg="Metallogorgia">Metallogorgia</tp:taxon-name-part> <tp:taxon-name-part taxon-name-part-type="species" reg="macrospina">macrospina</tp:taxon-name-part></tp:taxon-name></italic> MBM286488 <bold>A</bold> the colony <italic>in situ</italic>. Laser dots spaced at 33 cm used for scale <bold>B</bold> close-up of branches <italic>in situ</italic><bold>C</bold> the colony after collection <bold>D</bold> a branch under a light microscope <bold>E, F</bold> a single polyp under a light microscope <bold>G</bold> three polyps under <abbrev xmlns:xlink="http://www.w3.org/1999/xlink" xlink:title="scanning electron microscopy" id="ABBRID0ECVAI" xlink:type="simple">SEM</abbrev><bold>H</bold> head of one polyp under <abbrev xmlns:xlink="http://www.w3.org/1999/xlink" xlink:title="scanning electron microscopy" id="ABBRID0EIVAI" xlink:type="simple">SEM</abbrev><bold>I</bold> coenenchyme under <abbrev xmlns:xlink="http://www.w3.org/1999/xlink" xlink:title="scanning electron microscopy" id="ABBRID0EOVAI" xlink:type="simple">SEM</abbrev>. Scale bars: 10 cm (<bold>C</bold>); 2 mm (<bold>D</bold>), and 500 μm (<bold>E–I; H, I</bold> at the same scale).</p></caption><graphic xmlns:xlink="http://www.w3.org/1999/xlink" xlink:href="zookeys-989-001-g015.jpg" position="float" orientation="portrait" xlink:type="simple" id="oo_473222.jpg"><uri content-type="original_file" xlink:type="simple">https://binary.pensoft.net/fig/473222</uri></graphic></fig><fig id="F16" position="float" orientation="portrait"><object-id xmlns:xlink="http://www.w3.org/1999/xlink" content-type="doi" xlink:type="simple">10.3897/zookeys.989.53104.figure16</object-id><object-id xmlns:xlink="http://www.w3.org/1999/xlink" content-type="arpha" xlink:type="simple">A426D964-827D-52B2-8E59-03343107E2CE</object-id><label>Figure 16.</label><caption><p>Sclerites of <italic><tp:taxon-name><tp:taxon-name-part taxon-name-part-type="genus" reg="Metallogorgia">Metallogorgia</tp:taxon-name-part> <tp:taxon-name-part taxon-name-part-type="species" reg="macrospina">macrospina</tp:taxon-name-part></tp:taxon-name></italic> MBM286488 <bold>A</bold> rods in tentacles <bold>B</bold> rods in the polyp-body wall <bold>C</bold> rods and elongated scales in coenenchyme. Scale bar: 200 μm (all images at the same scale).</p></caption><graphic xmlns:xlink="http://www.w3.org/1999/xlink" xlink:href="zookeys-989-001-g016.jpg" position="float" orientation="portrait" xlink:type="simple" id="oo_473223.jpg"><uri content-type="original_file" xlink:type="simple">https://binary.pensoft.net/fig/473223</uri></graphic></fig><fig id="F17" position="float" orientation="portrait"><object-id xmlns:xlink="http://www.w3.org/1999/xlink" content-type="doi" xlink:type="simple">10.3897/zookeys.989.53104.figure17</object-id><object-id xmlns:xlink="http://www.w3.org/1999/xlink" content-type="arpha" xlink:type="simple">C2035E91-B5B8-5B95-9F17-3CD45CD0E6E7</object-id><label>Figure 17.</label><caption><p>External morphology and polyps of <italic><tp:taxon-name><tp:taxon-name-part taxon-name-part-type="genus" reg="Metallogorgia">Metallogorgia</tp:taxon-name-part> <tp:taxon-name-part taxon-name-part-type="species" reg="macrospina">macrospina</tp:taxon-name-part></tp:taxon-name></italic> MBM286489 <bold>A</bold> the colony <italic>in situ</italic>. Laser dots spaced at 33 cm used for scale <bold>B</bold> the colony after collection <bold>C</bold> a branch under a light microscope <bold>D</bold> a terminal branchlet under a light microscope <bold>E, F</bold> a single polyp under a light microscope <bold>G</bold> three polyps under <abbrev xmlns:xlink="http://www.w3.org/1999/xlink" xlink:title="scanning electron microscopy" id="ABBRID0E3XAI" xlink:type="simple">SEM</abbrev><bold>H</bold> head of one polyp under <abbrev xmlns:xlink="http://www.w3.org/1999/xlink" xlink:title="scanning electron microscopy" id="ABBRID0ECYAI" xlink:type="simple">SEM</abbrev><bold>I</bold> coenenchyme under <abbrev xmlns:xlink="http://www.w3.org/1999/xlink" xlink:title="scanning electron microscopy" id="ABBRID0EIYAI" xlink:type="simple">SEM</abbrev>. Scale bars: 10 cm (<bold>B</bold>), 2 mm (<bold>C</bold>), and 500 μm (<bold>D–I; H, I</bold> at the same scale).</p></caption><graphic xmlns:xlink="http://www.w3.org/1999/xlink" xlink:href="zookeys-989-001-g017.jpg" position="float" orientation="portrait" xlink:type="simple" id="oo_473224.jpg"><uri content-type="original_file" xlink:type="simple">https://binary.pensoft.net/fig/473224</uri></graphic></fig><fig id="F18" position="float" orientation="portrait"><object-id xmlns:xlink="http://www.w3.org/1999/xlink" content-type="doi" xlink:type="simple">10.3897/zookeys.989.53104.figure18</object-id><object-id xmlns:xlink="http://www.w3.org/1999/xlink" content-type="arpha" xlink:type="simple">6A410255-6979-52CE-BE34-A77FDD34BB09</object-id><label>Figure 18.</label><caption><p>Sclerites of <italic><tp:taxon-name><tp:taxon-name-part taxon-name-part-type="genus" reg="Metallogorgia">Metallogorgia</tp:taxon-name-part> <tp:taxon-name-part taxon-name-part-type="species" reg="macrospina">macrospina</tp:taxon-name-part></tp:taxon-name></italic> MBM286489 <bold>A</bold> rods in tentacles <bold>B</bold> rods in the polyp-body wall <bold>C</bold> rods and elongated scales in coenenchyme. Scale bar: 300 μm (all at the same scale).</p></caption><graphic xmlns:xlink="http://www.w3.org/1999/xlink" xlink:href="zookeys-989-001-g018.jpg" position="float" orientation="portrait" xlink:type="simple" id="oo_473225.jpg"><uri content-type="original_file" xlink:type="simple">https://binary.pensoft.net/fig/473225</uri></graphic></fig><table-wrap id="T2" position="float" orientation="portrait"><label>Table 2.</label><caption><p>The morphological measuring data of the specimens of <italic><tp:taxon-name><tp:taxon-name-part taxon-name-part-type="genus" reg="Metallogorgia">Metallogorgia</tp:taxon-name-part></tp:taxon-name></italic>. “–” means nonexistent or meaningless data.</p></caption><table id="TID0EVAAI" rules="all"><tbody><tr><th rowspan="1" colspan="1">Characters/ Specimens</th><th rowspan="1" colspan="1">MBM286485</th><th rowspan="1" colspan="1">MBM286486</th><th rowspan="1" colspan="1">MBM286484</th><th rowspan="1" colspan="1">MBM286487</th><th rowspan="1" colspan="1">MBM286488</th><th rowspan="1" colspan="1">MBM286489</th></tr><tr><td rowspan="1" colspan="1">Species</td><td rowspan="1" colspan="1">
                      <italic><tp:taxon-name><tp:taxon-name-part taxon-name-part-type="genus" reg="Metallogorgia">M.</tp:taxon-name-part> <tp:taxon-name-part taxon-name-part-type="species" reg="melanotrichos">melanotrichos</tp:taxon-name-part></tp:taxon-name></italic>
                    </td><td rowspan="1" colspan="1">
                      <italic><tp:taxon-name><tp:taxon-name-part taxon-name-part-type="genus" reg="Metallogorgia">M.</tp:taxon-name-part> <tp:taxon-name-part taxon-name-part-type="species" reg="melanotrichos">melanotrichos</tp:taxon-name-part></tp:taxon-name></italic>
                    </td><td rowspan="1" colspan="1">
                      <italic><tp:taxon-name><tp:taxon-name-part taxon-name-part-type="genus" reg="Metallogorgia">M.</tp:taxon-name-part> <tp:taxon-name-part taxon-name-part-type="species" reg="macrospina">macrospina</tp:taxon-name-part></tp:taxon-name></italic>
                    </td><td rowspan="1" colspan="1">
                      <italic><tp:taxon-name><tp:taxon-name-part taxon-name-part-type="genus" reg="Metallogorgia">M.</tp:taxon-name-part> <tp:taxon-name-part taxon-name-part-type="species" reg="macrospina">macrospina</tp:taxon-name-part></tp:taxon-name></italic>
                    </td><td rowspan="1" colspan="1">
                      <italic><tp:taxon-name><tp:taxon-name-part taxon-name-part-type="genus" reg="Metallogorgia">M.</tp:taxon-name-part> <tp:taxon-name-part taxon-name-part-type="species" reg="macrospina">macrospina</tp:taxon-name-part></tp:taxon-name></italic>
                    </td><td rowspan="1" colspan="1">
                      <italic><tp:taxon-name><tp:taxon-name-part taxon-name-part-type="genus" reg="Metallogorgia">M.</tp:taxon-name-part> <tp:taxon-name-part taxon-name-part-type="species" reg="macrospina">macrospina</tp:taxon-name-part></tp:taxon-name></italic>
                    </td></tr><tr><td rowspan="1" colspan="1">Colony height (cm)</td><td rowspan="1" colspan="1">76</td><td rowspan="1" colspan="1">35</td><td rowspan="1" colspan="1">56</td><td rowspan="1" colspan="1">51</td><td rowspan="1" colspan="1">69</td><td rowspan="1" colspan="1">48</td></tr><tr><td rowspan="1" colspan="1">Basal stem width (mm)</td><td rowspan="1" colspan="1">2.7</td><td rowspan="1" colspan="1">1.5</td><td rowspan="1" colspan="1">1.0</td><td rowspan="1" colspan="1">2.5</td><td rowspan="1" colspan="1">3.0</td><td rowspan="1" colspan="1">2.5</td></tr><tr><td rowspan="1" colspan="1">Branching part height (cm)</td><td rowspan="1" colspan="1">9</td><td rowspan="1" colspan="1">8</td><td rowspan="1" colspan="1">–</td><td rowspan="1" colspan="1">12</td><td rowspan="1" colspan="1">11</td><td rowspan="1" colspan="1">7</td></tr><tr><td rowspan="1" colspan="1">Branching part width (cm)</td><td rowspan="1" colspan="1">18</td><td rowspan="1" colspan="1">18</td><td rowspan="1" colspan="1">6</td><td rowspan="1" colspan="1">26</td><td rowspan="1" colspan="1">20</td><td rowspan="1" colspan="1">14</td></tr><tr><td rowspan="1" colspan="1">Branch maximal length (cm)</td><td rowspan="1" colspan="1">10</td><td rowspan="1" colspan="1">12</td><td rowspan="1" colspan="1">4</td><td rowspan="1" colspan="1">16</td><td rowspan="1" colspan="1">13</td><td rowspan="1" colspan="1">12</td></tr><tr><td rowspan="1" colspan="1">Branches</td><td rowspan="1" colspan="1">2</td><td rowspan="1" colspan="1">2</td><td rowspan="1" colspan="1">22</td><td rowspan="1" colspan="1">14</td><td rowspan="1" colspan="1">7</td><td rowspan="1" colspan="1">6</td></tr><tr><td rowspan="1" colspan="1">Interbranch distance (mm)</td><td rowspan="1" colspan="1">–</td><td rowspan="1" colspan="1">–</td><td rowspan="1" colspan="1">9–25</td><td rowspan="1" colspan="1">6–13</td><td rowspan="1" colspan="1">13–18</td><td rowspan="1" colspan="1">5–18</td></tr><tr><td rowspan="1" colspan="1">Internode length (mm)</td><td rowspan="1" colspan="1">4–12</td><td rowspan="1" colspan="1">3–11</td><td rowspan="1" colspan="1">3–7</td><td rowspan="1" colspan="1">3–8</td><td rowspan="1" colspan="1">3–10</td><td rowspan="1" colspan="1">3–11</td></tr><tr><td rowspan="1" colspan="1">First internode length (mm)</td><td rowspan="1" colspan="1">13–24</td><td rowspan="1" colspan="1">12–18</td><td rowspan="1" colspan="1">3–8</td><td rowspan="1" colspan="1">5–8</td><td rowspan="1" colspan="1">6–8</td><td rowspan="1" colspan="1">6–11</td></tr><tr><td rowspan="1" colspan="1">Polyp height (mm)</td><td rowspan="1" colspan="1">1.0–2.5</td><td rowspan="1" colspan="1">1.0–4.0, most 2.0</td><td rowspan="1" colspan="1">1.0–2.5, most 1.0</td><td rowspan="1" colspan="1">average 1.0</td><td rowspan="1" colspan="1">1.0–1.5</td><td rowspan="1" colspan="1">1.0–1.5</td></tr><tr><td rowspan="1" colspan="1">Polyps in internode</td><td rowspan="1" colspan="1">1, rarely 2</td><td rowspan="1" colspan="1">1, rarely 2</td><td rowspan="1" colspan="1">1, rarely 2</td><td rowspan="1" colspan="1">1, rarely 2</td><td rowspan="1" colspan="1">1, rarely 2</td><td rowspan="1" colspan="1">1, rarely 2</td></tr><tr><td rowspan="1" colspan="1">Polyps in terminal branchlets</td><td rowspan="1" colspan="1">1–3</td><td rowspan="1" colspan="1">1–4</td><td rowspan="1" colspan="1">1–4</td><td rowspan="1" colspan="1">1–4</td><td rowspan="1" colspan="1">1–5</td><td rowspan="1" colspan="1">1–2</td></tr><tr><td rowspan="1" colspan="1">Inter-polyp distance (mm)</td><td rowspan="1" colspan="1">1–6</td><td rowspan="1" colspan="1">1–4</td><td rowspan="1" colspan="1">2–5</td><td rowspan="1" colspan="1">1–3</td><td rowspan="1" colspan="1">0–5</td><td rowspan="1" colspan="1">0–4</td></tr><tr><td rowspan="1" colspan="1">Sclerites measured in tentacles (μm)</td><td rowspan="1" colspan="1">129–433 × 17–55</td><td rowspan="1" colspan="1">125–467 × 21–125</td><td rowspan="1" colspan="1">96–450 × 10–85</td><td rowspan="1" colspan="1">44–542 × 6–117</td><td rowspan="1" colspan="1">120–492 × 12–98</td><td rowspan="1" colspan="1">115–460 × 14–78</td></tr><tr><td rowspan="1" colspan="1">Sclerites measured in body wall (μm)</td><td rowspan="1" colspan="1">172–571 × 14–93</td><td rowspan="1" colspan="1">128–429 × 25–125</td><td rowspan="1" colspan="1">96–450 × 10–85</td><td rowspan="1" colspan="1">44–542 × 6–117</td><td rowspan="1" colspan="1">137–473 × 17–93</td><td rowspan="1" colspan="1">57–417 × 11–66</td></tr><tr><td rowspan="1" colspan="1">Sclerites measured in coenenchyme (μm)</td><td rowspan="1" colspan="1">96–378 × 18–66</td><td rowspan="1" colspan="1">148–379 × 31–113</td><td rowspan="1" colspan="1">112–456 × 10–62</td><td rowspan="1" colspan="1">175–394 × 17–75</td><td rowspan="1" colspan="1">78–328 × 11–51</td><td rowspan="1" colspan="1">70–372 × 14–50</td></tr><tr><td rowspan="1" colspan="1">Figures</td><td rowspan="1" colspan="1">7, 8</td><td rowspan="1" colspan="1">9, 10</td><td rowspan="1" colspan="1">11, 12</td><td rowspan="1" colspan="1">13, 14</td><td rowspan="1" colspan="1">15, 16</td><td rowspan="1" colspan="1">17, 18</td></tr></tbody></table></table-wrap><table-wrap id="T3" position="float" orientation="portrait"><label>Table 3.</label><caption><p>The comparisons of the species (adults) in the genus <italic><tp:taxon-name><tp:taxon-name-part taxon-name-part-type="genus" reg="Metallogorgia">Metallogorgia</tp:taxon-name-part></tp:taxon-name></italic> Versluys, 1902 and <italic><tp:taxon-name><tp:taxon-name-part taxon-name-part-type="genus" reg="Pseudochrysogorgia">Pseudochrysogorgia</tp:taxon-name-part> <tp:taxon-name-part taxon-name-part-type="species" reg="bellona">bellona</tp:taxon-name-part></tp:taxon-name></italic> Pante &amp; France, 2010.</p></caption><table id="TID0E3UAI" rules="all"><tbody><tr><th rowspan="1" colspan="1">Characters/ Species</th><th rowspan="1" colspan="1">
                      <italic><tp:taxon-name><tp:taxon-name-part taxon-name-part-type="genus" reg="Metallogorgia">M.</tp:taxon-name-part> <tp:taxon-name-part taxon-name-part-type="species" reg="macrospina">macrospina</tp:taxon-name-part></tp:taxon-name></italic>
                    </th><th rowspan="1" colspan="1">
                      <italic><tp:taxon-name><tp:taxon-name-part taxon-name-part-type="genus" reg="Metallogorgia">M.</tp:taxon-name-part> <tp:taxon-name-part taxon-name-part-type="species" reg="melanotrichos">melanotrichos</tp:taxon-name-part></tp:taxon-name></italic>
                    </th><th rowspan="1" colspan="1"><italic><tp:taxon-name><tp:taxon-name-part taxon-name-part-type="genus" reg="Metallogorgia">M.</tp:taxon-name-part> <tp:taxon-name-part taxon-name-part-type="species" reg="splendens">splendens</tp:taxon-name-part></tp:taxon-name></italic>*</th><th rowspan="1" colspan="1">
                      <italic><tp:taxon-name><tp:taxon-name-part taxon-name-part-type="genus" reg="Metallogorgia">M.</tp:taxon-name-part> <tp:taxon-name-part taxon-name-part-type="species" reg="tenuis">tenuis</tp:taxon-name-part></tp:taxon-name></italic>
                    </th><th rowspan="1" colspan="1">
                      <italic><tp:taxon-name><tp:taxon-name-part taxon-name-part-type="genus" reg="Pseudochrysogorgia">P.</tp:taxon-name-part> <tp:taxon-name-part taxon-name-part-type="species" reg="bellona">bellona</tp:taxon-name-part></tp:taxon-name></italic>
                    </th></tr><tr><td rowspan="1" colspan="1">Branching part</td><td rowspan="1" colspan="1">sympodial</td><td rowspan="1" colspan="1">monopodial</td><td rowspan="1" colspan="1">unknown</td><td rowspan="1" colspan="1">sympodial*</td><td rowspan="1" colspan="1">monopodial</td></tr><tr><td rowspan="1" colspan="1">Branchlets forming a sympodium</td><td rowspan="1" colspan="1">yes</td><td rowspan="1" colspan="1">yes</td><td rowspan="1" colspan="1">unknown</td><td rowspan="1" colspan="1">No*</td><td rowspan="1" colspan="1">No</td></tr><tr><td rowspan="1" colspan="1">Interbranch distance (mm)</td><td rowspan="1" colspan="1">5–18</td><td rowspan="1" colspan="1">–</td><td rowspan="1" colspan="1">unknown</td><td rowspan="1" colspan="1">10–18*</td><td rowspan="1" colspan="1">9.9–17.2</td></tr><tr><td rowspan="1" colspan="1">Polyp height (mm)</td><td rowspan="1" colspan="1">1–1.5</td><td rowspan="1" colspan="1">1.5–2.0</td><td rowspan="1" colspan="1">1.5</td><td rowspan="1" colspan="1">1.5–2.0</td><td rowspan="1" colspan="1">1.0–3.3</td></tr><tr><td rowspan="1" colspan="1">Sclerites in tentacles</td><td rowspan="1" colspan="1">rods</td><td rowspan="1" colspan="1">rods</td><td rowspan="1" colspan="1">plates</td><td rowspan="1" colspan="1">spindles</td><td rowspan="1" colspan="1">rods</td></tr><tr><td rowspan="1" colspan="1">Sclerites in body wall</td><td rowspan="1" colspan="1">rods</td><td rowspan="1" colspan="1">rods and scales</td><td rowspan="1" colspan="1">rods</td><td rowspan="1" colspan="1">rods and spindles</td><td rowspan="1" colspan="1">rods and scales</td></tr><tr><td rowspan="1" colspan="1">Sclerites with its shapes in coenenchyme</td><td rowspan="1" colspan="1">rods and scales elongated with slightly serrated edges and coarse surface</td><td rowspan="1" colspan="1">scales elongated with relatively smooth edges and surface</td><td rowspan="1" colspan="1">rods small, flattened, often with serrated edges and smooth surface</td><td rowspan="1" colspan="1">scales small, elongated, often with irregular shape and serrated edges.</td><td rowspan="1" colspan="1">scales and plates with many ornamentation</td></tr><tr><td rowspan="1" colspan="1">Dendritic holdfast</td><td rowspan="1" colspan="1">no</td><td rowspan="1" colspan="1">no</td><td rowspan="1" colspan="1">unknown</td><td rowspan="1" colspan="1">no</td><td rowspan="1" colspan="1">yes</td></tr><tr><td rowspan="1" colspan="1">Reference</td><td rowspan="1" colspan="1"><xref ref-type="bibr" rid="B18">Kükenthal 1919</xref>, present study</td><td rowspan="1" colspan="1"><xref ref-type="bibr" rid="B33">Wright and Studer 1889</xref>, <xref ref-type="bibr" rid="B31">Versluys 1902</xref>, <xref ref-type="bibr" rid="B21">Nutting 1908</xref>, <xref ref-type="bibr" rid="B18">Kükenthal 1919</xref>, <xref ref-type="bibr" rid="B26">Pasternak 1981</xref>, present study</td><td rowspan="1" colspan="1"><xref ref-type="bibr" rid="B30">Verrill 1883</xref>, <xref ref-type="bibr" rid="B31">Versluys 1902</xref>, <xref ref-type="bibr" rid="B18">Kükenthal 1919</xref>, <xref ref-type="bibr" rid="B8">Deichmann 1936</xref></td><td rowspan="1" colspan="1">
                      <xref ref-type="bibr" rid="B26">Pasternak 1981</xref>
                    </td><td rowspan="1" colspan="1"><xref ref-type="bibr" rid="B22">Pante and France 2010</xref>, present study</td></tr></tbody></table><table-wrap-foot><fn><p>*, putative species or questionable regarded by <xref ref-type="bibr" rid="B32">Watling et al. 2011</xref>.</p></fn></table-wrap-foot></table-wrap><fig id="F6" position="float" orientation="portrait"><object-id xmlns:xlink="http://www.w3.org/1999/xlink" content-type="doi" xlink:type="simple">10.3897/zookeys.989.53104.figure6</object-id><object-id xmlns:xlink="http://www.w3.org/1999/xlink" content-type="arpha" xlink:type="simple">2F0CC80A-D748-5F5D-A0A2-C7A4D84358DD</object-id><label>Figure 6.</label><caption><p>Sclerites of <italic><tp:taxon-name><tp:taxon-name-part taxon-name-part-type="genus" reg="Chrysogorgia">Chrysogorgia</tp:taxon-name-part> <tp:taxon-name-part taxon-name-part-type="species" reg="carolinensis">carolinensis</tp:taxon-name-part></tp:taxon-name></italic> sp. nov. <bold>A</bold> sclerites in the back and at the base of tentacles <bold>B</bold> sclerites at the basal polyp body <bold>C</bold> sclerites in coenenchyme. Scale bar: 300 μm (all images at the same scale).</p></caption><graphic xmlns:xlink="http://www.w3.org/1999/xlink" xlink:href="zookeys-989-001-g006.jpg" position="float" orientation="portrait" xlink:type="simple" id="oo_473213.jpg"><uri content-type="original_file" xlink:type="simple">https://binary.pensoft.net/fig/473213</uri></graphic></fig></tp:treatment-sec><ref-list><ref id="B18"><mixed-citation xmlns:xlink="http://www.w3.org/1999/xlink" xlink:type="simple"><person-group><name name-style="western"><surname>Kükenthal</surname><given-names>W</given-names></name></person-group> (<year>1919</year>) <tp:taxon-name><tp:taxon-name-part taxon-name-part-type="suborder">Gorgonaria</tp:taxon-name-part></tp:taxon-name>. Wissenschaftliche Ergebnisse der Deutschen Tiefsee- Expedition auf dem Dampfer“Valdivia”1891–1899 13(2): 1–946.</mixed-citation></ref><ref id="B33"><mixed-citation xmlns:xlink="http://www.w3.org/1999/xlink" xlink:type="simple"><person-group><name name-style="western"><surname>Wright</surname><given-names>EP</given-names></name><name name-style="western"><surname>Studer</surname><given-names>T</given-names></name></person-group> (<year>1889</year>) <article-title>Report on the <tp:taxon-name><tp:taxon-name-part taxon-name-part-type="subclass">Alcyonaria</tp:taxon-name-part></tp:taxon-name> collected by H.M.S. Challenger during the years 1873–1876. Report on the Scientific Results of H.M.S. Challenger during the years 1873–76.</article-title><source>Zoology</source><volume>31</volume>(<issue>64</issue>): <fpage>1</fpage>–<lpage>314</lpage>.</mixed-citation></ref><ref id="B31"><mixed-citation xmlns:xlink="http://www.w3.org/1999/xlink" xlink:type="simple"><person-group><name name-style="western"><surname>Versluys</surname><given-names>J</given-names></name></person-group> (<year>1902</year>) <article-title>Die Gorgoniden der Siboga-Expedition I. Die <tp:taxon-name><tp:taxon-name-part taxon-name-part-type="family">Chrysogorgiidae</tp:taxon-name-part></tp:taxon-name>.</article-title><source>Siboga-Expeditie</source><volume>13</volume>: <fpage>1</fpage>–<lpage>120</lpage>.</mixed-citation></ref><ref id="B21"><mixed-citation xmlns:xlink="http://www.w3.org/1999/xlink" xlink:type="simple"><person-group><name name-style="western"><surname>Nutting</surname><given-names>CC</given-names></name></person-group> (<year>1908</year>) <article-title>Descriptions of the <tp:taxon-name><tp:taxon-name-part taxon-name-part-type="subclass">Alcyonaria</tp:taxon-name-part></tp:taxon-name> collected by the U.S. Bureau of Fisheries steamer Albatross in the vicinity of the Hawaiian Islands in 1902.</article-title><source>Proceedings of the United States National Museum</source><volume>34</volume>: <fpage>543</fpage>–<lpage>601</lpage>. [pls 41–51.] <ext-link xlink:type="simple" ext-link-type="doi" xlink:href="10.5479/si.00963801.34-1624.543">https://doi.org/10.5479/si.00963801.34-1624.543</ext-link></mixed-citation></ref><ref id="B26"><mixed-citation xmlns:xlink="http://www.w3.org/1999/xlink" xlink:type="simple"><person-group><name name-style="western"><surname>Pasternak</surname><given-names>FA</given-names></name></person-group> (<year>1981</year>) <tp:taxon-name><tp:taxon-name-part taxon-name-part-type="order">Alcyonacea</tp:taxon-name-part></tp:taxon-name> and <tp:taxon-name><tp:taxon-name-part taxon-name-part-type="order">Gorgonacea</tp:taxon-name-part></tp:taxon-name>. In: Benthos of the Submarine Mountains of the Marcus-Necker and adjacent Pacific Regions. Academy of Sciences of the USSR, P.P. Shirshov Institute of Oceanology, Moscow: 40–56.</mixed-citation></ref><ref id="B30"><mixed-citation xmlns:xlink="http://www.w3.org/1999/xlink" xlink:type="simple"><person-group><name name-style="western"><surname>Verrill</surname><given-names>AE</given-names></name></person-group> (<year>1883</year>) <article-title>Report on the <tp:taxon-name><tp:taxon-name-part taxon-name-part-type="class">Anthozoa</tp:taxon-name-part></tp:taxon-name>, and on some additional species dredged by the “Blake” in 1877–1879, and by the U.S. Fish Commission steamer “Fish Hawk” in 1880–82.</article-title><source>Bulletin of the Museum of Comparative Zoology at Harvard College</source><volume>11</volume>: <fpage>1</fpage>–<lpage>72</lpage>.</mixed-citation></ref><ref id="B8"><mixed-citation xmlns:xlink="http://www.w3.org/1999/xlink" xlink:type="simple"><person-group><name name-style="western"><surname>Deichmann</surname><given-names>E</given-names></name></person-group> (<year>1936</year>) <article-title>The <tp:taxon-name><tp:taxon-name-part taxon-name-part-type="subclass">Alcyonaria</tp:taxon-name-part></tp:taxon-name> of the western part of the Atlantic Ocean.</article-title><source>Memoirs of the Museum of Comparative Zoology, Harvard</source><volume>53</volume>: <fpage>1</fpage>–<lpage>317</lpage>. <ext-link xlink:type="simple" ext-link-type="doi" xlink:href="10.5962/bhl.title.49348">https://doi.org/10.5962/bhl.title.49348</ext-link></mixed-citation></ref><ref id="B22"><mixed-citation xmlns:xlink="http://www.w3.org/1999/xlink" xlink:type="simple"><person-group><name name-style="western"><surname>Pante</surname><given-names>E</given-names></name><name name-style="western"><surname>France</surname><given-names>SC</given-names></name></person-group> (<year>2010</year>) <article-title><italic><tp:taxon-name><tp:taxon-name-part taxon-name-part-type="genus">Pseudochrysogorgia</tp:taxon-name-part> <tp:taxon-name-part taxon-name-part-type="species">bellona</tp:taxon-name-part></tp:taxon-name></italic> n. gen., sp. nov.: a new genus and species of chrysogorgiid octocoral (<tp:taxon-name><tp:taxon-name-part taxon-name-part-type="phylum">Coelenterata</tp:taxon-name-part></tp:taxon-name>, <tp:taxon-name><tp:taxon-name-part taxon-name-part-type="class">Anthozoa</tp:taxon-name-part></tp:taxon-name>) from the Coral Sea.</article-title><source>Zoosystema</source><volume>32</volume>(<issue>4</issue>): <fpage>595</fpage>–<lpage>612</lpage>. <ext-link xlink:type="simple" ext-link-type="doi" xlink:href="10.5252/z2010n4a4">https://doi.org/10.5252/z2010n4a4</ext-link></mixed-citation></ref><ref id="B32"><mixed-citation xmlns:xlink="http://www.w3.org/1999/xlink" xlink:type="simple"><person-group><name name-style="western"><surname>Watling</surname><given-names>L</given-names></name><name name-style="western"><surname>France</surname><given-names>SC</given-names></name><name name-style="western"><surname>Pante</surname><given-names>E</given-names></name><name name-style="western"><surname>Simpson</surname><given-names>A</given-names></name></person-group> (<year>2011</year>) <article-title>Chapter Two-Biology of Deep-Water Octocorals.</article-title><source>Advances in Marine Biology</source><volume>60</volume>(<issue>3</issue>): <fpage>41</fpage>–<lpage>122</lpage>. <ext-link xlink:type="simple" ext-link-type="doi" xlink:href="10.1016/B978-0-12-385529-9.00002-0">https://doi.org/10.1016/B978-0-12-385529-9.00002-0</ext-link></mixed-citation></ref><ref id="B24"><mixed-citation xmlns:xlink="http://www.w3.org/1999/xlink" xlink:type="simple"><person-group><name name-style="western"><surname>Pante</surname><given-names>E</given-names></name><name name-style="western"><surname>France</surname><given-names>SC</given-names></name><name name-style="western"><surname>Couloux</surname><given-names>A</given-names></name><name name-style="western"><surname>Cruaud</surname><given-names>C</given-names></name><name name-style="western"><surname>McFadden</surname><given-names>CS</given-names></name><name name-style="western"><surname>Samadi</surname><given-names>S</given-names></name><name name-style="western"><surname>Watling</surname><given-names>L</given-names></name></person-group> (<year>2012</year>) Deep-Sea Origin and In-Situ Diversification of Chrysogorgiid Octocorals. PLoS ONE 7(6): e38357. <ext-link xlink:type="simple" ext-link-type="doi" xlink:href="10.1371/journal.pone.0038357">https://doi.org/10.1371/journal.pone.0038357</ext-link></mixed-citation></ref></ref-list></tp:taxon-treatment>
