# Supplementary material for: Morphology and phylogenetic analysis of five deep-sea golden gorgonians (Cnidaria, Octocorallia, Chrysogorgiidae) in the Western Pacific Ocean, with the description of a new species
Source: Zookeys. 2020 Nov 9;989:1–37. doi: 10.3897/zookeys.989.53104 (PMC7669819; doi:10.3897/zookeys.989.53104)
Supplement: XML Treatment for Pseudochrysogorgia [file zookeys.989.53104-treatment7.xml]

<!DOCTYPE tp:taxon-treatment
  PUBLIC "-//TaxonX//DTD Taxonomic Treatment Publishing DTD v0 20100105//EN" "tax-treatment-NSO.dtd">
<tp:taxon-treatment xmlns:tp="http://www.plazi.org/taxpub"><tp:treatment-meta><kwd-group><label>Taxon classification</label><kwd><named-content xmlns:xlink="http://www.w3.org/1999/xlink" content-type="kingdom">Animalia</named-content></kwd><kwd><named-content xmlns:xlink="http://www.w3.org/1999/xlink" content-type="order">Alcyonacea</named-content></kwd><kwd><named-content xmlns:xlink="http://www.w3.org/1999/xlink" content-type="family">Chrysogorgiidae</named-content></kwd></kwd-group><mixed-citation publication-type="journal"><person-group><name><surname>Xu</surname><given-names>Yu</given-names></name><name><surname>Zhan</surname><given-names>Zifeng</given-names></name><name><surname>Xu</surname><given-names>Kuidong</given-names></name></person-group><article-title>Morphology and phylogenetic analysis of five deep-sea golden gorgonians (<tp:taxon-name><tp:taxon-name-part taxon-name-part-type="phylum">Cnidaria</tp:taxon-name-part></tp:taxon-name>, <tp:taxon-name><tp:taxon-name-part taxon-name-part-type="subclass">Octocorallia</tp:taxon-name-part></tp:taxon-name>, <tp:taxon-name><tp:taxon-name-part taxon-name-part-type="family">Chrysogorgiidae</tp:taxon-name-part></tp:taxon-name>) in the Western Pacific Ocean, with the description of a new species</article-title><source>Zookeys</source><day>09</day><month>11</month><year>2020</year><volume>989</volume><fpage>1</fpage><lpage>37</lpage><pub-id pub-id-type="doi">10.3897/zookeys.989.53104</pub-id></mixed-citation></tp:treatment-meta><tp:nomenclature><label>Genus</label><tp:taxon-name><object-id xmlns:xlink="http://www.w3.org/1999/xlink" content-type="arpha" xlink:type="simple">E89F39BC-9FC9-57F4-972A-098702CB1805</object-id>
              <tp:taxon-name-part taxon-name-part-type="genus" reg="Pseudochrysogorgia">Pseudochrysogorgia</tp:taxon-name-part>
            </tp:taxon-name><tp:taxon-authority>Pante &amp; France, 2010</tp:taxon-authority></tp:nomenclature><tp:treatment-sec sec-type="diagnosis" id="SECID0ETSAI"><title>Diagnosis</title><p><bold>(based on <xref ref-type="bibr" rid="B22">Pante and France 2010</xref>).</bold> Main stem monopodial or slightly zigzagging with branches subdivided dichotomously in multiple planes, forming a bottlebrush-shaped colony. Most polyps leaning distad and neck narrower than head. Sclerites slightly ornamented, in the form of plates, scales and rods. When polyp not leaning distad, sclerites arranged obliquely on the polyp body. When polyps leaning distad, sclerites mostly arranged longitudinally (parallel to branch) on the polyp body, placed obliquely in the area of neck, and arranged longitudinally on head and along the back of tentacles. Scales and plates in branch coenenchyme mostly parallel to main branch axis.</p></tp:treatment-sec><tp:treatment-sec sec-type="type species" id="SECID0EATAI"><title>Type species.</title><p><italic><tp:taxon-name><tp:taxon-name-part taxon-name-part-type="genus" reg="Pseudochrysogorgia">Pseudochrysogorgia</tp:taxon-name-part> <tp:taxon-name-part taxon-name-part-type="species" reg="bellona">bellona</tp:taxon-name-part></tp:taxon-name></italic> Pante &amp; France, 2010.</p></tp:treatment-sec><tp:treatment-sec sec-type="distribution" id="SECID0ERTAI"><title>Distribution.</title><p>Southwest Pacific (Coral Sea and northeast of New Zealand), 800–1462 m depth (<xref ref-type="bibr" rid="B22">Pante and France 2010</xref>, <xref ref-type="bibr" rid="B24">Pante et al. 2012</xref>).</p><fig id="F15" position="float" orientation="portrait"><object-id xmlns:xlink="http://www.w3.org/1999/xlink" content-type="doi" xlink:type="simple">10.3897/zookeys.989.53104.figure15</object-id><object-id xmlns:xlink="http://www.w3.org/1999/xlink" content-type="arpha" xlink:type="simple">ABCD98A5-9D74-5E70-9237-E66FD2B7AB2E</object-id><label>Figure 15.</label><caption><p>External morphology and polyps of <italic><tp:taxon-name><tp:taxon-name-part taxon-name-part-type="genus" reg="Metallogorgia">Metallogorgia</tp:taxon-name-part> <tp:taxon-name-part taxon-name-part-type="species" reg="macrospina">macrospina</tp:taxon-name-part></tp:taxon-name></italic> MBM286488 <bold>A</bold> the colony <italic>in situ</italic>. Laser dots spaced at 33 cm used for scale <bold>B</bold> close-up of branches <italic>in situ</italic><bold>C</bold> the colony after collection <bold>D</bold> a branch under a light microscope <bold>E, F</bold> a single polyp under a light microscope <bold>G</bold> three polyps under <abbrev xmlns:xlink="http://www.w3.org/1999/xlink" xlink:title="scanning electron microscopy" id="ABBRID0ECVAI" xlink:type="simple">SEM</abbrev><bold>H</bold> head of one polyp under <abbrev xmlns:xlink="http://www.w3.org/1999/xlink" xlink:title="scanning electron microscopy" id="ABBRID0EIVAI" xlink:type="simple">SEM</abbrev><bold>I</bold> coenenchyme under <abbrev xmlns:xlink="http://www.w3.org/1999/xlink" xlink:title="scanning electron microscopy" id="ABBRID0EOVAI" xlink:type="simple">SEM</abbrev>. Scale bars: 10 cm (<bold>C</bold>); 2 mm (<bold>D</bold>), and 500 μm (<bold>E–I; H, I</bold> at the same scale).</p></caption><graphic xmlns:xlink="http://www.w3.org/1999/xlink" xlink:href="zookeys-989-001-g015.jpg" position="float" orientation="portrait" xlink:type="simple" id="oo_473222.jpg"><uri content-type="original_file" xlink:type="simple">https://binary.pensoft.net/fig/473222</uri></graphic></fig><fig id="F16" position="float" orientation="portrait"><object-id xmlns:xlink="http://www.w3.org/1999/xlink" content-type="doi" xlink:type="simple">10.3897/zookeys.989.53104.figure16</object-id><object-id xmlns:xlink="http://www.w3.org/1999/xlink" content-type="arpha" xlink:type="simple">A426D964-827D-52B2-8E59-03343107E2CE</object-id><label>Figure 16.</label><caption><p>Sclerites of <italic><tp:taxon-name><tp:taxon-name-part taxon-name-part-type="genus" reg="Metallogorgia">Metallogorgia</tp:taxon-name-part> <tp:taxon-name-part taxon-name-part-type="species" reg="macrospina">macrospina</tp:taxon-name-part></tp:taxon-name></italic> MBM286488 <bold>A</bold> rods in tentacles <bold>B</bold> rods in the polyp-body wall <bold>C</bold> rods and elongated scales in coenenchyme. Scale bar: 200 μm (all images at the same scale).</p></caption><graphic xmlns:xlink="http://www.w3.org/1999/xlink" xlink:href="zookeys-989-001-g016.jpg" position="float" orientation="portrait" xlink:type="simple" id="oo_473223.jpg"><uri content-type="original_file" xlink:type="simple">https://binary.pensoft.net/fig/473223</uri></graphic></fig><fig id="F17" position="float" orientation="portrait"><object-id xmlns:xlink="http://www.w3.org/1999/xlink" content-type="doi" xlink:type="simple">10.3897/zookeys.989.53104.figure17</object-id><object-id xmlns:xlink="http://www.w3.org/1999/xlink" content-type="arpha" xlink:type="simple">C2035E91-B5B8-5B95-9F17-3CD45CD0E6E7</object-id><label>Figure 17.</label><caption><p>External morphology and polyps of <italic><tp:taxon-name><tp:taxon-name-part taxon-name-part-type="genus" reg="Metallogorgia">Metallogorgia</tp:taxon-name-part> <tp:taxon-name-part taxon-name-part-type="species" reg="macrospina">macrospina</tp:taxon-name-part></tp:taxon-name></italic> MBM286489 <bold>A</bold> the colony <italic>in situ</italic>. Laser dots spaced at 33 cm used for scale <bold>B</bold> the colony after collection <bold>C</bold> a branch under a light microscope <bold>D</bold> a terminal branchlet under a light microscope <bold>E, F</bold> a single polyp under a light microscope <bold>G</bold> three polyps under <abbrev xmlns:xlink="http://www.w3.org/1999/xlink" xlink:title="scanning electron microscopy" id="ABBRID0E3XAI" xlink:type="simple">SEM</abbrev><bold>H</bold> head of one polyp under <abbrev xmlns:xlink="http://www.w3.org/1999/xlink" xlink:title="scanning electron microscopy" id="ABBRID0ECYAI" xlink:type="simple">SEM</abbrev><bold>I</bold> coenenchyme under <abbrev xmlns:xlink="http://www.w3.org/1999/xlink" xlink:title="scanning electron microscopy" id="ABBRID0EIYAI" xlink:type="simple">SEM</abbrev>. Scale bars: 10 cm (<bold>B</bold>), 2 mm (<bold>C</bold>), and 500 μm (<bold>D–I; H, I</bold> at the same scale).</p></caption><graphic xmlns:xlink="http://www.w3.org/1999/xlink" xlink:href="zookeys-989-001-g017.jpg" position="float" orientation="portrait" xlink:type="simple" id="oo_473224.jpg"><uri content-type="original_file" xlink:type="simple">https://binary.pensoft.net/fig/473224</uri></graphic></fig><fig id="F18" position="float" orientation="portrait"><object-id xmlns:xlink="http://www.w3.org/1999/xlink" content-type="doi" xlink:type="simple">10.3897/zookeys.989.53104.figure18</object-id><object-id xmlns:xlink="http://www.w3.org/1999/xlink" content-type="arpha" xlink:type="simple">6A410255-6979-52CE-BE34-A77FDD34BB09</object-id><label>Figure 18.</label><caption><p>Sclerites of <italic><tp:taxon-name><tp:taxon-name-part taxon-name-part-type="genus" reg="Metallogorgia">Metallogorgia</tp:taxon-name-part> <tp:taxon-name-part taxon-name-part-type="species" reg="macrospina">macrospina</tp:taxon-name-part></tp:taxon-name></italic> MBM286489 <bold>A</bold> rods in tentacles <bold>B</bold> rods in the polyp-body wall <bold>C</bold> rods and elongated scales in coenenchyme. Scale bar: 300 μm (all at the same scale).</p></caption><graphic xmlns:xlink="http://www.w3.org/1999/xlink" xlink:href="zookeys-989-001-g018.jpg" position="float" orientation="portrait" xlink:type="simple" id="oo_473225.jpg"><uri content-type="original_file" xlink:type="simple">https://binary.pensoft.net/fig/473225</uri></graphic></fig></tp:treatment-sec><ref-list><ref id="B22"><mixed-citation xmlns:xlink="http://www.w3.org/1999/xlink" xlink:type="simple"><person-group><name name-style="western"><surname>Pante</surname><given-names>E</given-names></name><name name-style="western"><surname>France</surname><given-names>SC</given-names></name></person-group> (<year>2010</year>) <article-title><italic><tp:taxon-name><tp:taxon-name-part taxon-name-part-type="genus">Pseudochrysogorgia</tp:taxon-name-part> <tp:taxon-name-part taxon-name-part-type="species">bellona</tp:taxon-name-part></tp:taxon-name></italic> n. gen., sp. nov.: a new genus and species of chrysogorgiid octocoral (<tp:taxon-name><tp:taxon-name-part taxon-name-part-type="phylum">Coelenterata</tp:taxon-name-part></tp:taxon-name>, <tp:taxon-name><tp:taxon-name-part taxon-name-part-type="class">Anthozoa</tp:taxon-name-part></tp:taxon-name>) from the Coral Sea.</article-title><source>Zoosystema</source><volume>32</volume>(<issue>4</issue>): <fpage>595</fpage>–<lpage>612</lpage>. <ext-link xlink:type="simple" ext-link-type="doi" xlink:href="10.5252/z2010n4a4">https://doi.org/10.5252/z2010n4a4</ext-link></mixed-citation></ref><ref id="B24"><mixed-citation xmlns:xlink="http://www.w3.org/1999/xlink" xlink:type="simple"><person-group><name name-style="western"><surname>Pante</surname><given-names>E</given-names></name><name name-style="western"><surname>France</surname><given-names>SC</given-names></name><name name-style="western"><surname>Couloux</surname><given-names>A</given-names></name><name name-style="western"><surname>Cruaud</surname><given-names>C</given-names></name><name name-style="western"><surname>McFadden</surname><given-names>CS</given-names></name><name name-style="western"><surname>Samadi</surname><given-names>S</given-names></name><name name-style="western"><surname>Watling</surname><given-names>L</given-names></name></person-group> (<year>2012</year>) Deep-Sea Origin and In-Situ Diversification of Chrysogorgiid Octocorals. PLoS ONE 7(6): e38357. <ext-link xlink:type="simple" ext-link-type="doi" xlink:href="10.1371/journal.pone.0038357">https://doi.org/10.1371/journal.pone.0038357</ext-link></mixed-citation></ref></ref-list></tp:taxon-treatment>
