# Supplementary material for: Morphology and phylogenetic analysis of five deep-sea golden gorgonians (Cnidaria, Octocorallia, Chrysogorgiidae) in the Western Pacific Ocean, with the description of a new species
Source: Zookeys. 2020 Nov 9;989:1–37. doi: 10.3897/zookeys.989.53104 (PMC7669819; doi:10.3897/zookeys.989.53104)
Supplement: XML Treatment for Pseudochrysogorgia bellona [file zookeys.989.53104-treatment8.xml]

<!DOCTYPE tp:taxon-treatment
  PUBLIC "-//TaxonX//DTD Taxonomic Treatment Publishing DTD v0 20100105//EN" "tax-treatment-NSO.dtd">
<tp:taxon-treatment xmlns:tp="http://www.plazi.org/taxpub"><tp:treatment-meta><kwd-group><label>Taxon classification</label><kwd><named-content xmlns:xlink="http://www.w3.org/1999/xlink" content-type="kingdom">Animalia</named-content></kwd><kwd><named-content xmlns:xlink="http://www.w3.org/1999/xlink" content-type="order">Alcyonacea</named-content></kwd><kwd><named-content xmlns:xlink="http://www.w3.org/1999/xlink" content-type="family">Chrysogorgiidae</named-content></kwd></kwd-group><mixed-citation publication-type="journal"><person-group><name><surname>Xu</surname><given-names>Yu</given-names></name><name><surname>Zhan</surname><given-names>Zifeng</given-names></name><name><surname>Xu</surname><given-names>Kuidong</given-names></name></person-group><article-title>Morphology and phylogenetic analysis of five deep-sea golden gorgonians (<tp:taxon-name><tp:taxon-name-part taxon-name-part-type="phylum">Cnidaria</tp:taxon-name-part></tp:taxon-name>, <tp:taxon-name><tp:taxon-name-part taxon-name-part-type="subclass">Octocorallia</tp:taxon-name-part></tp:taxon-name>, <tp:taxon-name><tp:taxon-name-part taxon-name-part-type="family">Chrysogorgiidae</tp:taxon-name-part></tp:taxon-name>) in the Western Pacific Ocean, with the description of a new species</article-title><source>Zookeys</source><day>09</day><month>11</month><year>2020</year><volume>989</volume><fpage>1</fpage><lpage>37</lpage><pub-id pub-id-type="doi">10.3897/zookeys.989.53104</pub-id></mixed-citation></tp:treatment-meta><tp:nomenclature><tp:taxon-name><object-id xmlns:xlink="http://www.w3.org/1999/xlink" content-type="arpha" xlink:type="simple">3D4DB35B-1924-53F2-A308-141F60998E1D</object-id>
              <tp:taxon-name-part taxon-name-part-type="genus" reg="Pseudochrysogorgia">Pseudochrysogorgia</tp:taxon-name-part>
              <tp:taxon-name-part taxon-name-part-type="species" reg="bellona">bellona</tp:taxon-name-part>
            </tp:taxon-name><tp:taxon-authority>Pante &amp; France, 2010</tp:taxon-authority><xref ref-type="fig" rid="F19">Figures 19</xref><xref ref-type="fig" rid="F20">, 20</xref><xref ref-type="table" rid="T3">; Table 3</xref><tp:nomenclature-citation-list><tp:nomenclature-citation><tp:taxon-name>
                  <tp:taxon-name-part taxon-name-part-type="genus" reg="Pseudochrysogorgia">Pseudochrysogorgia</tp:taxon-name-part> <tp:taxon-name-part taxon-name-part-type="species" reg="bellona">bellona</tp:taxon-name-part></tp:taxon-name><comment>Pante &amp; France, 2010: 595–612.</comment></tp:nomenclature-citation></tp:nomenclature-citation-list></tp:nomenclature><tp:treatment-sec sec-type="type locality" id="SECID0ES2AI"><title>Type locality.</title><p>Bellona Plateau, New Caledonia, 800–923 m depth (<xref ref-type="bibr" rid="B22">Pante and France 2010</xref>).</p></tp:treatment-sec><tp:treatment-sec sec-type="Voucher specimen" id="SECID0E32AI"><title>Voucher specimen.</title><p>MBM286490, the Ganquan Plateau in the South China Sea, 586–910 m.</p></tp:treatment-sec><tp:treatment-sec sec-type="description" id="SECID0EB3AI"><title>Description.</title><p>No whole colony was obtained, thus the description was based on a picture (Figure <xref ref-type="fig" rid="F19">19A</xref>) and a few frozen fragments. Colony ca. 50 cm long and 11 cm wide with dendritic holdfast ca. 12 cm long. Main stem more zigzagging. Branching sequences unknown. Branches subdivided dichotomously, up to sixth order with distance between adjacent branches 10–25 mm. Polyps cylindrical, or with an expanded body base and obviously narrow neck, 1.0–2.5 mm long and 0.5–2.5 mm wide at bases, with tentacles up to 1 mm long (Figure <xref ref-type="fig" rid="F19">19B–G</xref>).</p><fig id="F19" position="float" orientation="portrait"><object-id xmlns:xlink="http://www.w3.org/1999/xlink" content-type="doi" xlink:type="simple">10.3897/zookeys.989.53104.figure19</object-id><object-id xmlns:xlink="http://www.w3.org/1999/xlink" content-type="arpha" xlink:type="simple">C5E4D505-637A-507A-A824-B8A4D844A5BB</object-id><label>Figure 19.</label><caption><p>External morphology and polyps of <italic><tp:taxon-name><tp:taxon-name-part taxon-name-part-type="genus" reg="Pseudochrysogorgia">Pseudochrysogorgia</tp:taxon-name-part> <tp:taxon-name-part taxon-name-part-type="species" reg="bellona">bellona</tp:taxon-name-part></tp:taxon-name></italic><bold>A</bold> the colony after collection <bold>B–E</bold> a single polyp under a light microscope <bold>F, G</bold> a single polyp under <abbrev xmlns:xlink="http://www.w3.org/1999/xlink" xlink:title="scanning electron microscopy" id="ABBRID0EI4AI" xlink:type="simple">SEM</abbrev><bold>H</bold> head of one polyp under <abbrev xmlns:xlink="http://www.w3.org/1999/xlink" xlink:title="scanning electron microscopy" id="ABBRID0EO4AI" xlink:type="simple">SEM</abbrev><bold>I</bold> basal polyp body under <abbrev xmlns:xlink="http://www.w3.org/1999/xlink" xlink:title="scanning electron microscopy" id="ABBRID0EU4AI" xlink:type="simple">SEM</abbrev><bold>J</bold> coenenchyme under <abbrev xmlns:xlink="http://www.w3.org/1999/xlink" xlink:title="scanning electron microscopy" id="ABBRID0E14AI" xlink:type="simple">SEM</abbrev>. Scale bars: 10 cm (<bold>A</bold>), 1 mm (<bold>B–G</bold>), and 500 μm (<bold>H–J</bold>).</p></caption><graphic xmlns:xlink="http://www.w3.org/1999/xlink" xlink:href="zookeys-989-001-g019.jpg" position="float" orientation="portrait" xlink:type="simple" id="oo_473226.jpg"><uri content-type="original_file" xlink:type="simple">https://binary.pensoft.net/fig/473226</uri></graphic></fig><p>Rods with many small warts on surface, usually with two round ends and relatively less ornamentation, longitudinally arranged along the back of tentacles, and measuring 142–598 × 11–84 µm (Figures <xref ref-type="fig" rid="F19">19H</xref>, <xref ref-type="fig" rid="F20">20A</xref>). Sclerites in the polyp-body wall including rods, usually with one sharp end, and scales, slightly ornamented, some of them thick and elongated, and measuring 150–620 × 31–127 μm. When the polyp not leaning distad, rods and elongated scales arranged obliquely in the polyp-body wall. While polyps leaning distad, scales mostly arranged longitudinally (parallel to the branch) in upper of body, rods and scales placed obliquely in neck region, and arranged longitudinally on head and the base of tentacles (Figures <xref ref-type="fig" rid="F19">19I</xref>, <xref ref-type="fig" rid="F20">20B</xref>). Scales slightly ornamented, mostly parallel to main branch axis in coenenchyme, and measuring 115–397 × 16–150 μm (Figures <xref ref-type="fig" rid="F19">19J</xref>, <xref ref-type="fig" rid="F20">20C</xref>).</p><fig id="F20" position="float" orientation="portrait"><object-id xmlns:xlink="http://www.w3.org/1999/xlink" content-type="doi" xlink:type="simple">10.3897/zookeys.989.53104.figure20</object-id><object-id xmlns:xlink="http://www.w3.org/1999/xlink" content-type="arpha" xlink:type="simple">F67DD948-4496-55AE-803B-6E03D7C16063</object-id><label>Figure 20.</label><caption><p>Sclerites of <italic><tp:taxon-name><tp:taxon-name-part taxon-name-part-type="genus" reg="Pseudochrysogorgia">Pseudochrysogorgia</tp:taxon-name-part> <tp:taxon-name-part taxon-name-part-type="species" reg="bellona">bellona</tp:taxon-name-part></tp:taxon-name></italic><bold>A</bold> rods in tentacles <bold>B</bold> rods and scales in the polyp-body wall <bold>C</bold> scales in coenenchyme. Scale bar: 300 μm (all images at the same scale).</p></caption><graphic xmlns:xlink="http://www.w3.org/1999/xlink" xlink:href="zookeys-989-001-g020.jpg" position="float" orientation="portrait" xlink:type="simple" id="oo_473227.jpg"><uri content-type="original_file" xlink:type="simple">https://binary.pensoft.net/fig/473227</uri></graphic></fig></tp:treatment-sec><tp:treatment-sec sec-type="distribution" id="SECID0EBABI"><title>Distribution.</title><p>Bellona Plateau, Coral Sea and Otara Seamount, at southern tip of the Kermadec Ridge (<xref ref-type="bibr" rid="B22">Pante and France 2010</xref>, <xref ref-type="bibr" rid="B24">Pante et al. 2012</xref>); and South China Sea (present study), 586–1462 m depth.</p></tp:treatment-sec><tp:treatment-sec sec-type="remarks" id="SECID0EPABI"><title>Remarks.</title><p><italic><tp:taxon-name><tp:taxon-name-part taxon-name-part-type="genus" reg="Pseudochrysogorgia">Pseudochrysogorgia</tp:taxon-name-part> <tp:taxon-name-part taxon-name-part-type="species" reg="bellona">bellona</tp:taxon-name-part></tp:taxon-name></italic> Pante &amp; France, 2010 resembles the species of <italic><tp:taxon-name><tp:taxon-name-part taxon-name-part-type="genus" reg="Chrysogorgia">Chrysogorgia</tp:taxon-name-part></tp:taxon-name></italic> Duchassaing &amp; Michelotti, 1864 by having dichotomously subdivided branches arising from the main stem in a spiraling fashion and forming a bottlebrush-shaped colony. However, it differs in the monopodial or more zigzagging stem (vs. almost sympodial, except <italic><tp:taxon-name><tp:taxon-name-part taxon-name-part-type="genus" reg="Chrysogorgia">Chrysogorgia</tp:taxon-name-part> <tp:taxon-name-part taxon-name-part-type="species" reg="abludo">abludo</tp:taxon-name-part></tp:taxon-name></italic> Pante &amp; Watling, 2012 and <italic><tp:taxon-name><tp:taxon-name-part taxon-name-part-type="genus" reg="Chrysogorgia">C.</tp:taxon-name-part> <tp:taxon-name-part taxon-name-part-type="species" reg="dendritica">dendritica</tp:taxon-name-part></tp:taxon-name></italic> Xu, Zhan &amp; Xu, 2020) and obviously different polyps (<xref ref-type="bibr" rid="B35">Xu et al. 2020</xref>). Furthermore, <italic><tp:taxon-name><tp:taxon-name-part taxon-name-part-type="genus" reg="Pseudochrysogorgia">P.</tp:taxon-name-part> <tp:taxon-name-part taxon-name-part-type="species" reg="bellona">bellona</tp:taxon-name-part></tp:taxon-name></italic> is similar to species of <italic><tp:taxon-name><tp:taxon-name-part taxon-name-part-type="genus" reg="Metallogorgia">Metallogorgia</tp:taxon-name-part></tp:taxon-name></italic> Versluys, 1902 in its monopodial colony and has a close genetic distance as well. However, <italic><tp:taxon-name><tp:taxon-name-part taxon-name-part-type="genus" reg="Pseudochrysogorgia">P.</tp:taxon-name-part> <tp:taxon-name-part taxon-name-part-type="species" reg="bellona">bellona</tp:taxon-name-part></tp:taxon-name></italic> can be separated by its polyps usually with obviously narrow neck (vs. none), dendritic holdfast (vs. discoid) and sclerites including plates, scales and rods with more ornamentation (vs. almost rods and scales with little ornamentation) (<xref ref-type="bibr" rid="B22">Pante and France 2010</xref>). In our specimen, the rods in tentacles are more regular usually with two round ends and less ornamentation. The elongated thick scales are more abundant in coenenchyme, and plates are scarcer than the type colony. We suggest that these differences are population-dependent.</p><sec sec-type="Molecular sequences, genetic distances, and phylogenetic analyses" id="SECID0ECDBI"><title>Molecular sequences, genetic distances, and phylogenetic analyses</title><p>The conspecific sequences for each newly sampled species were identical, and only the holotype sequence was deposited in GenBank and analysed here. The accession number and the length are as follows: <ext-link xmlns:xlink="http://www.w3.org/1999/xlink" ext-link-type="gen" xlink:href="MT269889" xlink:type="simple">MT269889</ext-link>, 686 bp for <italic><tp:taxon-name><tp:taxon-name-part taxon-name-part-type="genus" reg="Chrysogorgia">Chrysogorgia</tp:taxon-name-part> <tp:taxon-name-part taxon-name-part-type="species" reg="carolinensis">carolinensis</tp:taxon-name-part></tp:taxon-name></italic> sp. nov., <ext-link xmlns:xlink="http://www.w3.org/1999/xlink" ext-link-type="gen" xlink:href="MT269888" xlink:type="simple">MT269888</ext-link>, 693 bp for <italic><tp:taxon-name><tp:taxon-name-part taxon-name-part-type="genus" reg="Chrysogorgia">C.</tp:taxon-name-part> <tp:taxon-name-part taxon-name-part-type="species" reg="dendritica">dendritica</tp:taxon-name-part></tp:taxon-name></italic>, <ext-link xmlns:xlink="http://www.w3.org/1999/xlink" ext-link-type="gen" xlink:href="MT050468" xlink:type="simple">MT050468</ext-link>, 691 bp for <italic><tp:taxon-name><tp:taxon-name-part taxon-name-part-type="genus" reg="Metallogorgia">M.</tp:taxon-name-part> <tp:taxon-name-part taxon-name-part-type="species" reg="macrospina">macrospina</tp:taxon-name-part></tp:taxon-name></italic>; <ext-link xmlns:xlink="http://www.w3.org/1999/xlink" ext-link-type="gen" xlink:href="MT050469" xlink:type="simple">MT050469</ext-link>, 695 bp for <italic><tp:taxon-name><tp:taxon-name-part taxon-name-part-type="genus" reg="Metallogorgia">M.</tp:taxon-name-part> <tp:taxon-name-part taxon-name-part-type="species" reg="melanotrichos">melanotrichos</tp:taxon-name-part></tp:taxon-name></italic>, <ext-link xmlns:xlink="http://www.w3.org/1999/xlink" ext-link-type="gen" xlink:href="MT050470" xlink:type="simple">MT050470</ext-link>, 690 bp for <italic><tp:taxon-name><tp:taxon-name-part taxon-name-part-type="genus" reg="Pseudochrysogorgia">P.</tp:taxon-name-part> <tp:taxon-name-part taxon-name-part-type="species" reg="bellona">bellona</tp:taxon-name-part></tp:taxon-name></italic>. The alignment dataset comprised 629 nucleotide positions. Compared to the other <italic><tp:taxon-name><tp:taxon-name-part taxon-name-part-type="genus" reg="Chrysogorgia">Chrysogorgia</tp:taxon-name-part></tp:taxon-name></italic> species, <italic><tp:taxon-name><tp:taxon-name-part taxon-name-part-type="genus" reg="Chrysogorgia">C.</tp:taxon-name-part> <tp:taxon-name-part taxon-name-part-type="species" reg="carolinensis">carolinensis</tp:taxon-name-part></tp:taxon-name></italic> sp. nov. has six-nucleotide deletion in the mtMust sequence (Figure <xref ref-type="fig" rid="F21">21</xref>). There was no intraspecific variability, while the interspecific distances ranged from zero to 2.42% (Table <xref ref-type="table" rid="T4">4</xref>). The genetic distances between the new species <italic><tp:taxon-name><tp:taxon-name-part taxon-name-part-type="genus" reg="Chrysogorgia">C.</tp:taxon-name-part> <tp:taxon-name-part taxon-name-part-type="species" reg="carolinensis">carolinensis</tp:taxon-name-part></tp:taxon-name></italic> sp. nov. and its congeners were in range of 0–2.42%, and those between <italic><tp:taxon-name><tp:taxon-name-part taxon-name-part-type="genus" reg="Chrysogorgia">C.</tp:taxon-name-part> <tp:taxon-name-part taxon-name-part-type="species" reg="dendritica">dendritica</tp:taxon-name-part></tp:taxon-name></italic> and its congeners were in the range of 0–1.63%. To date, only three species are available for the genetic distance and phylogenetic analysis for <italic><tp:taxon-name><tp:taxon-name-part taxon-name-part-type="genus" reg="Metallogorgia">Metallogorgia</tp:taxon-name-part></tp:taxon-name></italic> and <italic><tp:taxon-name><tp:taxon-name-part taxon-name-part-type="genus" reg="Pseudochrysogorgia">Pseudochrysogorgia</tp:taxon-name-part></tp:taxon-name></italic>. The <abbrev xmlns:xlink="http://www.w3.org/1999/xlink" xlink:title="DNA mismatch repair protein – mutS – homolog" id="ABBRID0EHHBI" xlink:type="simple">mtMutS</abbrev> genetic distances between <italic><tp:taxon-name><tp:taxon-name-part taxon-name-part-type="genus" reg="Metallogorgia">M.</tp:taxon-name-part> <tp:taxon-name-part taxon-name-part-type="species" reg="macrospina">macrospina</tp:taxon-name-part></tp:taxon-name></italic> and <italic><tp:taxon-name><tp:taxon-name-part taxon-name-part-type="genus" reg="Metallogorgia">M.</tp:taxon-name-part> <tp:taxon-name-part taxon-name-part-type="species" reg="melanotrichos">melanotrichos</tp:taxon-name-part></tp:taxon-name></italic> was 0.16%, while there was no intraspecific variation within the two species and <italic><tp:taxon-name><tp:taxon-name-part taxon-name-part-type="genus" reg="Pseudochrysogorgia">P.</tp:taxon-name-part> <tp:taxon-name-part taxon-name-part-type="species" reg="bellona">bellona</tp:taxon-name-part></tp:taxon-name></italic> (Table <xref ref-type="table" rid="T4">4</xref>). The genetic distances between <italic><tp:taxon-name><tp:taxon-name-part taxon-name-part-type="genus" reg="Metallogorgia">Metallogorgia</tp:taxon-name-part></tp:taxon-name></italic> and <italic><tp:taxon-name><tp:taxon-name-part taxon-name-part-type="genus" reg="Pseudochrysogorgia">Pseudochrysogorgia</tp:taxon-name-part></tp:taxon-name></italic> were 1.94% and 2.10%.</p><table-wrap id="T4" position="float" orientation="portrait"><label>Table 4.</label><caption><p>The uncorrected pairwise distances at <abbrev xmlns:xlink="http://www.w3.org/1999/xlink" xlink:title="DNA mismatch repair protein – mutS – homolog" id="ABBRID0EHJBI" xlink:type="simple">mtMutS</abbrev> between <italic><tp:taxon-name><tp:taxon-name-part taxon-name-part-type="genus" reg="Chrysogorgia">Chrysogorgia</tp:taxon-name-part></tp:taxon-name></italic>, <italic><tp:taxon-name><tp:taxon-name-part taxon-name-part-type="genus" reg="Metallogorgia">Metallogorgia</tp:taxon-name-part></tp:taxon-name></italic> and <italic><tp:taxon-name><tp:taxon-name-part taxon-name-part-type="genus" reg="Pseudochrysogorgia">Pseudochrysogorgia</tp:taxon-name-part></tp:taxon-name></italic> species/populations.</p></caption><table id="TID0ETLBI" rules="all"><tbody><tr><th rowspan="1" colspan="1"/><th rowspan="1" colspan="1">Species/populations</th><th rowspan="1" colspan="1">1</th><th rowspan="1" colspan="1">2</th><th rowspan="1" colspan="1">3</th><th rowspan="1" colspan="1">4</th><th rowspan="1" colspan="1">5</th><th rowspan="1" colspan="1">6</th><th rowspan="1" colspan="1">7</th><th rowspan="1" colspan="1">8</th><th rowspan="1" colspan="1">9</th><th rowspan="1" colspan="1">10</th><th rowspan="1" colspan="1">11</th><th rowspan="1" colspan="1">12</th><th rowspan="1" colspan="1">13</th><th rowspan="1" colspan="1">14</th><th rowspan="1" colspan="1">15</th><th rowspan="1" colspan="1">16</th><th rowspan="1" colspan="1">17</th></tr><tr><td rowspan="1" colspan="1">1</td><td rowspan="1" colspan="1"><italic><tp:taxon-name><tp:taxon-name-part taxon-name-part-type="genus" reg="Chrysogorgia">C.</tp:taxon-name-part> <tp:taxon-name-part taxon-name-part-type="species" reg="abludo">abludo</tp:taxon-name-part></tp:taxon-name></italic><ext-link xmlns:xlink="http://www.w3.org/1999/xlink" ext-link-type="gen" xlink:href="GQ180139" xlink:type="simple">GQ180139</ext-link>, <ext-link xmlns:xlink="http://www.w3.org/1999/xlink" ext-link-type="gen" xlink:href="JN227999" xlink:type="simple">JN227999</ext-link></td><td rowspan="1" colspan="1">–</td><td rowspan="1" colspan="1"/><td rowspan="1" colspan="1"/><td rowspan="1" colspan="1"/><td rowspan="1" colspan="1"/><td rowspan="1" colspan="1"/><td rowspan="1" colspan="1"/><td rowspan="1" colspan="1"/><td rowspan="1" colspan="1"/><td rowspan="1" colspan="1"/><td rowspan="1" colspan="1"/><td rowspan="1" colspan="1"/><td rowspan="1" colspan="1"/><td rowspan="1" colspan="1"/><td rowspan="1" colspan="1"/><td rowspan="1" colspan="1"/><td rowspan="1" colspan="1"/></tr><tr><td rowspan="1" colspan="1">2</td><td rowspan="1" colspan="1"><italic><tp:taxon-name><tp:taxon-name-part taxon-name-part-type="genus" reg="Chrysogorgia">C.</tp:taxon-name-part> <tp:taxon-name-part taxon-name-part-type="species" reg="dendritica">dendritica</tp:taxon-name-part></tp:taxon-name></italic><ext-link xmlns:xlink="http://www.w3.org/1999/xlink" ext-link-type="gen" xlink:href="MN510469" xlink:type="simple">MN510469</ext-link>, <ext-link xmlns:xlink="http://www.w3.org/1999/xlink" ext-link-type="gen" xlink:href="MT269888" xlink:type="simple">MT269888</ext-link></td><td rowspan="1" colspan="1">0</td><td rowspan="1" colspan="1">–</td><td rowspan="1" colspan="1"/><td rowspan="1" colspan="1"/><td rowspan="1" colspan="1"/><td rowspan="1" colspan="1"/><td rowspan="1" colspan="1"/><td rowspan="1" colspan="1"/><td rowspan="1" colspan="1"/><td rowspan="1" colspan="1"/><td rowspan="1" colspan="1"/><td rowspan="1" colspan="1"/><td rowspan="1" colspan="1"/><td rowspan="1" colspan="1"/><td rowspan="1" colspan="1"/><td rowspan="1" colspan="1"/><td rowspan="1" colspan="1"/></tr><tr><td rowspan="1" colspan="1">3</td><td rowspan="1" colspan="1">
                        <italic><tp:taxon-name><tp:taxon-name-part taxon-name-part-type="genus" reg="Chrysogorgia">C.</tp:taxon-name-part> <tp:taxon-name-part taxon-name-part-type="species" reg="fragilis">fragilis</tp:taxon-name-part></tp:taxon-name></italic>
                        <ext-link xmlns:xlink="http://www.w3.org/1999/xlink" ext-link-type="gen" xlink:href="MN510470" xlink:type="simple">MN510470</ext-link>
                      </td><td rowspan="1" colspan="1">0.16%</td><td rowspan="1" colspan="1">0.16%</td><td rowspan="1" colspan="1">–</td><td rowspan="1" colspan="1"/><td rowspan="1" colspan="1"/><td rowspan="1" colspan="1"/><td rowspan="1" colspan="1"/><td rowspan="1" colspan="1"/><td rowspan="1" colspan="1"/><td rowspan="1" colspan="1"/><td rowspan="1" colspan="1"/><td rowspan="1" colspan="1"/><td rowspan="1" colspan="1"/><td rowspan="1" colspan="1"/><td rowspan="1" colspan="1"/><td rowspan="1" colspan="1"/><td rowspan="1" colspan="1"/></tr><tr><td rowspan="1" colspan="1">4</td><td rowspan="1" colspan="1">
                        <italic><tp:taxon-name><tp:taxon-name-part taxon-name-part-type="genus" reg="Chrysogorgia">C.</tp:taxon-name-part> <tp:taxon-name-part taxon-name-part-type="species" reg="gracilis">gracilis</tp:taxon-name-part></tp:taxon-name></italic>
                        <ext-link xmlns:xlink="http://www.w3.org/1999/xlink" ext-link-type="gen" xlink:href="MN510472" xlink:type="simple">MN510472</ext-link>
                      </td><td rowspan="1" colspan="1">0.97%</td><td rowspan="1" colspan="1">0.97%</td><td rowspan="1" colspan="1">1.13%</td><td rowspan="1" colspan="1">–</td><td rowspan="1" colspan="1"/><td rowspan="1" colspan="1"/><td rowspan="1" colspan="1"/><td rowspan="1" colspan="1"/><td rowspan="1" colspan="1"/><td rowspan="1" colspan="1"/><td rowspan="1" colspan="1"/><td rowspan="1" colspan="1"/><td rowspan="1" colspan="1"/><td rowspan="1" colspan="1"/><td rowspan="1" colspan="1"/><td rowspan="1" colspan="1"/><td rowspan="1" colspan="1"/></tr><tr><td rowspan="1" colspan="1">5</td><td rowspan="1" colspan="1">
                        <bold><italic><tp:taxon-name><tp:taxon-name-part taxon-name-part-type="genus" reg="Chrysogorgia">C.</tp:taxon-name-part> <tp:taxon-name-part taxon-name-part-type="species" reg="carolinensis">carolinensis</tp:taxon-name-part></tp:taxon-name></italic> sp. nov.</bold>
                        <ext-link xmlns:xlink="http://www.w3.org/1999/xlink" ext-link-type="gen" xlink:href="MT269889" xlink:type="simple">MT269889</ext-link>
                      </td><td rowspan="1" colspan="1">0.81%</td><td rowspan="1" colspan="1">0.81%</td><td rowspan="1" colspan="1">0.65%</td><td rowspan="1" colspan="1">0.33%</td><td rowspan="1" colspan="1">–</td><td rowspan="1" colspan="1"/><td rowspan="1" colspan="1"/><td rowspan="1" colspan="1"/><td rowspan="1" colspan="1"/><td rowspan="1" colspan="1"/><td rowspan="1" colspan="1"/><td rowspan="1" colspan="1"/><td rowspan="1" colspan="1"/><td rowspan="1" colspan="1"/><td rowspan="1" colspan="1"/><td rowspan="1" colspan="1"/><td rowspan="1" colspan="1"/></tr><tr><td rowspan="1" colspan="1">6</td><td rowspan="1" colspan="1"><italic><tp:taxon-name><tp:taxon-name-part taxon-name-part-type="genus" reg="Chrysogorgia">C.</tp:taxon-name-part> <tp:taxon-name-part taxon-name-part-type="species" reg="artospira">artospira</tp:taxon-name-part></tp:taxon-name></italic><ext-link xmlns:xlink="http://www.w3.org/1999/xlink" ext-link-type="gen" xlink:href="GQ180132" xlink:type="simple">GQ180132</ext-link>–<ext-link xmlns:xlink="http://www.w3.org/1999/xlink" ext-link-type="gen" xlink:href="GQ180135" xlink:type="simple">GQ180135</ext-link>, <ext-link xmlns:xlink="http://www.w3.org/1999/xlink" ext-link-type="gen" xlink:href="GQ353317" xlink:type="simple">GQ353317</ext-link></td><td rowspan="1" colspan="1">0.81%</td><td rowspan="1" colspan="1">0.81%</td><td rowspan="1" colspan="1">0.65%</td><td rowspan="1" colspan="1">0.48%</td><td rowspan="1" colspan="1">0</td><td rowspan="1" colspan="1">0</td><td rowspan="1" colspan="1"/><td rowspan="1" colspan="1"/><td rowspan="1" colspan="1"/><td rowspan="1" colspan="1"/><td rowspan="1" colspan="1"/><td rowspan="1" colspan="1"/><td rowspan="1" colspan="1"/><td rowspan="1" colspan="1"/><td rowspan="1" colspan="1"/><td rowspan="1" colspan="1"/><td rowspan="1" colspan="1"/></tr><tr><td rowspan="1" colspan="1">7</td><td rowspan="1" colspan="1">
                        <italic><tp:taxon-name><tp:taxon-name-part taxon-name-part-type="genus" reg="Chrysogorgia">C.</tp:taxon-name-part> <tp:taxon-name-part taxon-name-part-type="species" reg="pinnata">pinnata</tp:taxon-name-part></tp:taxon-name></italic>
                        <ext-link xmlns:xlink="http://www.w3.org/1999/xlink" ext-link-type="gen" xlink:href="JN227988" xlink:type="simple">JN227988</ext-link>
                      </td><td rowspan="1" colspan="1">0.81%</td><td rowspan="1" colspan="1">0.81%</td><td rowspan="1" colspan="1">0.65%</td><td rowspan="1" colspan="1">0.48%</td><td rowspan="1" colspan="1">0</td><td rowspan="1" colspan="1">0</td><td rowspan="1" colspan="1">–</td><td rowspan="1" colspan="1"/><td rowspan="1" colspan="1"/><td rowspan="1" colspan="1"/><td rowspan="1" colspan="1"/><td rowspan="1" colspan="1"/><td rowspan="1" colspan="1"/><td rowspan="1" colspan="1"/><td rowspan="1" colspan="1"/><td rowspan="1" colspan="1"/><td rowspan="1" colspan="1"/></tr><tr><td rowspan="1" colspan="1">8</td><td rowspan="1" colspan="1"><italic><tp:taxon-name><tp:taxon-name-part taxon-name-part-type="genus" reg="Chrysogorgia">C.</tp:taxon-name-part> <tp:taxon-name-part taxon-name-part-type="species" reg="tricaulis">tricaulis</tp:taxon-name-part></tp:taxon-name></italic><ext-link xmlns:xlink="http://www.w3.org/1999/xlink" ext-link-type="gen" xlink:href="JN227998" xlink:type="simple">JN227998</ext-link>, <ext-link xmlns:xlink="http://www.w3.org/1999/xlink" ext-link-type="gen" xlink:href="JN227990" xlink:type="simple">JN227990</ext-link>, <ext-link xmlns:xlink="http://www.w3.org/1999/xlink" ext-link-type="gen" xlink:href="JN227991" xlink:type="simple">JN227991</ext-link>, <ext-link xmlns:xlink="http://www.w3.org/1999/xlink" ext-link-type="gen" xlink:href="GQ180123" xlink:type="simple">GQ180123</ext-link>–<ext-link xmlns:xlink="http://www.w3.org/1999/xlink" ext-link-type="gen" xlink:href="GQ180131" xlink:type="simple">GQ180131</ext-link>, <ext-link xmlns:xlink="http://www.w3.org/1999/xlink" ext-link-type="gen" xlink:href="EU268056" xlink:type="simple">EU268056</ext-link></td><td rowspan="1" colspan="1">0.97%</td><td rowspan="1" colspan="1">0.97%</td><td rowspan="1" colspan="1">0.81%</td><td rowspan="1" colspan="1">0.65%</td><td rowspan="1" colspan="1">0.16%</td><td rowspan="1" colspan="1">0.16%</td><td rowspan="1" colspan="1">0.16%</td><td rowspan="1" colspan="1">0</td><td rowspan="1" colspan="1"/><td rowspan="1" colspan="1"/><td rowspan="1" colspan="1"/><td rowspan="1" colspan="1"/><td rowspan="1" colspan="1"/><td rowspan="1" colspan="1"/><td rowspan="1" colspan="1"/><td rowspan="1" colspan="1"/><td rowspan="1" colspan="1"/></tr><tr><td rowspan="1" colspan="1">9</td><td rowspan="1" colspan="1"><italic><tp:taxon-name><tp:taxon-name-part taxon-name-part-type="genus" reg="Chrysogorgia">C.</tp:taxon-name-part> <tp:taxon-name-part taxon-name-part-type="species" reg="averata">averata</tp:taxon-name-part></tp:taxon-name></italic><ext-link xmlns:xlink="http://www.w3.org/1999/xlink" ext-link-type="gen" xlink:href="KC788265" xlink:type="simple">KC788265</ext-link>, <ext-link xmlns:xlink="http://www.w3.org/1999/xlink" ext-link-type="gen" xlink:href="GQ180136" xlink:type="simple">GQ180136</ext-link></td><td rowspan="1" colspan="1">1.13%</td><td rowspan="1" colspan="1">1.13%</td><td rowspan="1" colspan="1">0.97%</td><td rowspan="1" colspan="1">0.81%</td><td rowspan="1" colspan="1">0.33%</td><td rowspan="1" colspan="1">0.32%</td><td rowspan="1" colspan="1">0.32%</td><td rowspan="1" colspan="1">0.48%</td><td rowspan="1" colspan="1">0</td><td rowspan="1" colspan="1"/><td rowspan="1" colspan="1"/><td rowspan="1" colspan="1"/><td rowspan="1" colspan="1"/><td rowspan="1" colspan="1"/><td rowspan="1" colspan="1"/><td rowspan="1" colspan="1"/><td rowspan="1" colspan="1"/></tr><tr><td rowspan="1" colspan="1">10</td><td rowspan="1" colspan="1">
                        <italic><tp:taxon-name><tp:taxon-name-part taxon-name-part-type="genus" reg="Chrysogorgia">C.</tp:taxon-name-part> <tp:taxon-name-part taxon-name-part-type="species" reg="monticola">monticola</tp:taxon-name-part></tp:taxon-name></italic>
                        <ext-link xmlns:xlink="http://www.w3.org/1999/xlink" ext-link-type="gen" xlink:href="JN227989" xlink:type="simple">JN227989</ext-link>
                      </td><td rowspan="1" colspan="1">1.45%</td><td rowspan="1" colspan="1">1.45%</td><td rowspan="1" colspan="1">1.29%</td><td rowspan="1" colspan="1">1.13%</td><td rowspan="1" colspan="1">0.65%</td><td rowspan="1" colspan="1">0.65%</td><td rowspan="1" colspan="1">0.65%</td><td rowspan="1" colspan="1">0.81%</td><td rowspan="1" colspan="1">0.97%</td><td rowspan="1" colspan="1">–</td><td rowspan="1" colspan="1"/><td rowspan="1" colspan="1"/><td rowspan="1" colspan="1"/><td rowspan="1" colspan="1"/><td rowspan="1" colspan="1"/><td rowspan="1" colspan="1"/><td rowspan="1" colspan="1"/></tr><tr><td rowspan="1" colspan="1">11</td><td rowspan="1" colspan="1">
                        <italic><tp:taxon-name><tp:taxon-name-part taxon-name-part-type="genus" reg="Chrysogorgia">C.</tp:taxon-name-part> <tp:taxon-name-part taxon-name-part-type="species" reg="ramificans">ramificans</tp:taxon-name-part></tp:taxon-name></italic>
                        <ext-link xmlns:xlink="http://www.w3.org/1999/xlink" ext-link-type="gen" xlink:href="MK431863" xlink:type="simple">MK431863</ext-link>
                      </td><td rowspan="1" colspan="1">1.45%</td><td rowspan="1" colspan="1">1.45%</td><td rowspan="1" colspan="1">1.29%</td><td rowspan="1" colspan="1">1.13%</td><td rowspan="1" colspan="1">0.65%</td><td rowspan="1" colspan="1">0.65%</td><td rowspan="1" colspan="1">0.65%</td><td rowspan="1" colspan="1">0.81%</td><td rowspan="1" colspan="1">0.97%</td><td rowspan="1" colspan="1">0.32%</td><td rowspan="1" colspan="1"/><td rowspan="1" colspan="1"/><td rowspan="1" colspan="1"/><td rowspan="1" colspan="1"/><td rowspan="1" colspan="1"/><td rowspan="1" colspan="1"/><td rowspan="1" colspan="1"/></tr><tr><td rowspan="1" colspan="1">12</td><td rowspan="1" colspan="1"><italic><tp:taxon-name><tp:taxon-name-part taxon-name-part-type="genus" reg="Chrysogorgia">C.</tp:taxon-name-part> <tp:taxon-name-part taxon-name-part-type="species" reg="chryseis">chryseis</tp:taxon-name-part></tp:taxon-name></italic><ext-link xmlns:xlink="http://www.w3.org/1999/xlink" ext-link-type="gen" xlink:href="JN227992" xlink:type="simple">JN227992</ext-link>, <ext-link xmlns:xlink="http://www.w3.org/1999/xlink" ext-link-type="gen" xlink:href="DQ297421" xlink:type="simple">DQ297421</ext-link></td><td rowspan="1" colspan="1">2.42%</td><td rowspan="1" colspan="1">2.42%</td><td rowspan="1" colspan="1">2.26%</td><td rowspan="1" colspan="1">2.10%</td><td rowspan="1" colspan="1">1.63%</td><td rowspan="1" colspan="1">1.62%</td><td rowspan="1" colspan="1">1.62%</td><td rowspan="1" colspan="1">1.78%</td><td rowspan="1" colspan="1">1.94%</td><td rowspan="1" colspan="1">2.26%</td><td rowspan="1" colspan="1">2.26%</td><td rowspan="1" colspan="1">–</td><td rowspan="1" colspan="1"/><td rowspan="1" colspan="1"/><td rowspan="1" colspan="1"/><td rowspan="1" colspan="1"/><td rowspan="1" colspan="1"/></tr><tr><td rowspan="1" colspan="1">13</td><td rowspan="1" colspan="1">
                        <italic><tp:taxon-name><tp:taxon-name-part taxon-name-part-type="genus" reg="Chrysogorgia">C.</tp:taxon-name-part> <tp:taxon-name-part taxon-name-part-type="species" reg="binata">binata</tp:taxon-name-part></tp:taxon-name></italic>
                        <ext-link xmlns:xlink="http://www.w3.org/1999/xlink" ext-link-type="gen" xlink:href="MK431862" xlink:type="simple">MK431862</ext-link>
                      </td><td rowspan="1" colspan="1">2.42%</td><td rowspan="1" colspan="1">2.42%</td><td rowspan="1" colspan="1">2.26%</td><td rowspan="1" colspan="1">2.10%</td><td rowspan="1" colspan="1">1.63%</td><td rowspan="1" colspan="1">1.62%</td><td rowspan="1" colspan="1">1.62%</td><td rowspan="1" colspan="1">1.78%</td><td rowspan="1" colspan="1">1.94%</td><td rowspan="1" colspan="1">2.26%</td><td rowspan="1" colspan="1">2.26%</td><td rowspan="1" colspan="1">0.48%</td><td rowspan="1" colspan="1">–</td><td rowspan="1" colspan="1"/><td rowspan="1" colspan="1"/><td rowspan="1" colspan="1"/><td rowspan="1" colspan="1"/></tr><tr><td rowspan="1" colspan="1">14</td><td rowspan="1" colspan="1">
                        <tp:taxon-name><tp:taxon-name-part taxon-name-part-type="genus" reg="Chrysogorgia">C.</tp:taxon-name-part> <tp:taxon-name-part taxon-name-part-type="uncertainty-rank">cf.</tp:taxon-name-part> <tp:taxon-name-part taxon-name-part-type="species" reg="stellata">stellata</tp:taxon-name-part></tp:taxon-name>
                        <ext-link xmlns:xlink="http://www.w3.org/1999/xlink" ext-link-type="gen" xlink:href="JN227920" xlink:type="simple">JN227920</ext-link>
                      </td><td rowspan="1" colspan="1">2.26%</td><td rowspan="1" colspan="1">2.26%</td><td rowspan="1" colspan="1">2.10%</td><td rowspan="1" colspan="1">1.94%</td><td rowspan="1" colspan="1">1.46%</td><td rowspan="1" colspan="1">1.45%</td><td rowspan="1" colspan="1">1.45%</td><td rowspan="1" colspan="1">1.62%</td><td rowspan="1" colspan="1">1.78%</td><td rowspan="1" colspan="1">2.10%</td><td rowspan="1" colspan="1">2.10%</td><td rowspan="1" colspan="1">0.32%</td><td rowspan="1" colspan="1">0.16%</td><td rowspan="1" colspan="1">–</td><td rowspan="1" colspan="1"/><td rowspan="1" colspan="1"/><td rowspan="1" colspan="1"/></tr><tr><td rowspan="1" colspan="1">15</td><td rowspan="1" colspan="1"><italic><tp:taxon-name><tp:taxon-name-part taxon-name-part-type="genus" reg="Metallogorgia">Metallogorgia</tp:taxon-name-part> <tp:taxon-name-part taxon-name-part-type="species" reg="macrospina">macrospina</tp:taxon-name-part></tp:taxon-name></italic><ext-link xmlns:xlink="http://www.w3.org/1999/xlink" ext-link-type="gen" xlink:href="MT050468" xlink:type="simple">MT050468</ext-link>, <ext-link xmlns:xlink="http://www.w3.org/1999/xlink" ext-link-type="gen" xlink:href="JN228001" xlink:type="simple">JN228001</ext-link>, <ext-link xmlns:xlink="http://www.w3.org/1999/xlink" ext-link-type="gen" xlink:href="JN227906" xlink:type="simple">JN227906</ext-link></td><td rowspan="1" colspan="1">5.33%</td><td rowspan="1" colspan="1">5.33%</td><td rowspan="1" colspan="1">5.17%</td><td rowspan="1" colspan="1">4.85%</td><td rowspan="1" colspan="1">4.55%</td><td rowspan="1" colspan="1">4.52%</td><td rowspan="1" colspan="1">4.52%</td><td rowspan="1" colspan="1">4.68%</td><td rowspan="1" colspan="1">4.52%</td><td rowspan="1" colspan="1">5.17%</td><td rowspan="1" colspan="1">5.17%</td><td rowspan="1" colspan="1">5.17%</td><td rowspan="1" colspan="1">5.17%</td><td rowspan="1" colspan="1">5.01%</td><td rowspan="1" colspan="1">0</td><td rowspan="1" colspan="1"/><td rowspan="1" colspan="1"/></tr><tr><td rowspan="1" colspan="1">16</td><td rowspan="1" colspan="1"><italic><tp:taxon-name><tp:taxon-name-part taxon-name-part-type="genus" reg="Metallogorgia">M.</tp:taxon-name-part> <tp:taxon-name-part taxon-name-part-type="species" reg="melanotrichos">melanotrichos</tp:taxon-name-part></tp:taxon-name></italic><ext-link xmlns:xlink="http://www.w3.org/1999/xlink" ext-link-type="gen" xlink:href="MT050469" xlink:type="simple">MT050469</ext-link>, <ext-link xmlns:xlink="http://www.w3.org/1999/xlink" ext-link-type="gen" xlink:href="GQ868333" xlink:type="simple">GQ868333</ext-link>, <ext-link xmlns:xlink="http://www.w3.org/1999/xlink" ext-link-type="gen" xlink:href="GQ868339" xlink:type="simple">GQ868339</ext-link>, <ext-link xmlns:xlink="http://www.w3.org/1999/xlink" ext-link-type="gen" xlink:href="GQ868340" xlink:type="simple">GQ868340</ext-link>, <ext-link xmlns:xlink="http://www.w3.org/1999/xlink" ext-link-type="gen" xlink:href="GQ180146" xlink:type="simple">GQ180146</ext-link>–<ext-link xmlns:xlink="http://www.w3.org/1999/xlink" ext-link-type="gen" xlink:href="GQ180155" xlink:type="simple">GQ180155</ext-link>, <ext-link xmlns:xlink="http://www.w3.org/1999/xlink" ext-link-type="gen" xlink:href="GQ180156" xlink:type="simple">GQ180156</ext-link>–<ext-link xmlns:xlink="http://www.w3.org/1999/xlink" ext-link-type="gen" xlink:href="GQ180158" xlink:type="simple">GQ180158</ext-link>, <ext-link xmlns:xlink="http://www.w3.org/1999/xlink" ext-link-type="gen" xlink:href="GQ180162" xlink:type="simple">GQ180162</ext-link>, <ext-link xmlns:xlink="http://www.w3.org/1999/xlink" ext-link-type="gen" xlink:href="GQ180163" xlink:type="simple">GQ180163</ext-link>, <ext-link xmlns:xlink="http://www.w3.org/1999/xlink" ext-link-type="gen" xlink:href="GQ353314" xlink:type="simple">GQ353314</ext-link>, <ext-link xmlns:xlink="http://www.w3.org/1999/xlink" ext-link-type="gen" xlink:href="EU268057" xlink:type="simple">EU268057</ext-link>, <ext-link xmlns:xlink="http://www.w3.org/1999/xlink" ext-link-type="gen" xlink:href="DQ297423" xlink:type="simple">DQ297423</ext-link></td><td rowspan="1" colspan="1">5.49%</td><td rowspan="1" colspan="1">5.49%</td><td rowspan="1" colspan="1">5.33%</td><td rowspan="1" colspan="1">5.01%</td><td rowspan="1" colspan="1">4.72%</td><td rowspan="1" colspan="1">4.68%</td><td rowspan="1" colspan="1">4.68%</td><td rowspan="1" colspan="1">4.85%</td><td rowspan="1" colspan="1">4.68%</td><td rowspan="1" colspan="1">5.33%</td><td rowspan="1" colspan="1">5.33%</td><td rowspan="1" colspan="1">5.33%</td><td rowspan="1" colspan="1">5.33%</td><td rowspan="1" colspan="1">5.17%</td><td rowspan="1" colspan="1">0.16%</td><td rowspan="1" colspan="1">0</td><td rowspan="1" colspan="1"/></tr><tr><td rowspan="1" colspan="1">17</td><td rowspan="1" colspan="1"><italic><tp:taxon-name><tp:taxon-name-part taxon-name-part-type="genus" reg="Pseudochrysogorgia">Pseudochrysogorgia</tp:taxon-name-part> <tp:taxon-name-part taxon-name-part-type="species" reg="bellona">bellona</tp:taxon-name-part></tp:taxon-name></italic><ext-link xmlns:xlink="http://www.w3.org/1999/xlink" ext-link-type="gen" xlink:href="MT050470" xlink:type="simple">MT050470</ext-link>, <ext-link xmlns:xlink="http://www.w3.org/1999/xlink" ext-link-type="gen" xlink:href="GQ868331" xlink:type="simple">GQ868331</ext-link>, <ext-link xmlns:xlink="http://www.w3.org/1999/xlink" ext-link-type="gen" xlink:href="GQ868332" xlink:type="simple">GQ868332</ext-link></td><td rowspan="1" colspan="1">4.04%</td><td rowspan="1" colspan="1">4.04%</td><td rowspan="1" colspan="1">3.88%</td><td rowspan="1" colspan="1">3.55%.</td><td rowspan="1" colspan="1">3.25%</td><td rowspan="1" colspan="1">3.23%</td><td rowspan="1" colspan="1">3.23%</td><td rowspan="1" colspan="1">3.39%</td><td rowspan="1" colspan="1">3.55%</td><td rowspan="1" colspan="1">3.88%</td><td rowspan="1" colspan="1">3.88%</td><td rowspan="1" colspan="1">4.52%</td><td rowspan="1" colspan="1">4.52%</td><td rowspan="1" colspan="1">4.36%</td><td rowspan="1" colspan="1">1.94%</td><td rowspan="1" colspan="1">2.10%</td><td rowspan="1" colspan="1">0</td></tr></tbody></table></table-wrap><fig id="F21" position="float" orientation="portrait"><object-id xmlns:xlink="http://www.w3.org/1999/xlink" content-type="doi" xlink:type="simple">10.3897/zookeys.989.53104.figure21</object-id><object-id xmlns:xlink="http://www.w3.org/1999/xlink" content-type="arpha" xlink:type="simple">908C7C2E-44EA-5A86-A075-E0C693F83067</object-id><label>Figure 21.</label><caption><p>Maximum likelihood (<abbrev xmlns:xlink="http://www.w3.org/1999/xlink" xlink:title="Maximum likelihood" id="ABBRID0EYTCI" xlink:type="simple">ML</abbrev>) tree inferred from the <abbrev xmlns:xlink="http://www.w3.org/1999/xlink" xlink:title="DNA mismatch repair protein – mutS – homolog" id="ABBRID0E3TCI" xlink:type="simple">mtMutS</abbrev> sequences of <italic><tp:taxon-name><tp:taxon-name-part taxon-name-part-type="genus" reg="Chrysogorgia">Chrysogorgia</tp:taxon-name-part></tp:taxon-name></italic>, <italic><tp:taxon-name><tp:taxon-name-part taxon-name-part-type="genus" reg="Metallogorgia">Metallogorgia</tp:taxon-name-part></tp:taxon-name></italic>, <italic><tp:taxon-name><tp:taxon-name-part taxon-name-part-type="genus" reg="Pseudochrysogorgia">Pseudochrysogorgia</tp:taxon-name-part></tp:taxon-name></italic> and related species. Numbers at the nodes represent the <abbrev xmlns:xlink="http://www.w3.org/1999/xlink" xlink:title="Maximum likelihood" id="ABBRID0EVUCI" xlink:type="simple">ML</abbrev> bootstrap values and the posterior probability values of Bayesian analysis (<abbrev xmlns:xlink="http://www.w3.org/1999/xlink" xlink:title="Bayesian inference" id="ABBRID0EZUCI" xlink:type="simple">BI</abbrev>). Newly sequenced species are in bold. Support ≤ 50%/0.50 is shown as ‘--’. Alignment flatfile showed the <abbrev xmlns:xlink="http://www.w3.org/1999/xlink" xlink:title="DNA mismatch repair protein – mutS – homolog" id="ABBRID0E4UCI" xlink:type="simple">mtMutS</abbrev> deletion for <italic><tp:taxon-name><tp:taxon-name-part taxon-name-part-type="genus" reg="Chrysogorgia">Chrysogorgia</tp:taxon-name-part> <tp:taxon-name-part taxon-name-part-type="species" reg="carolinensis">carolinensis</tp:taxon-name-part></tp:taxon-name></italic> sp. nov. with “–”, using <italic><tp:taxon-name><tp:taxon-name-part taxon-name-part-type="genus" reg="Chrysogorgia">C.</tp:taxon-name-part> <tp:taxon-name-part taxon-name-part-type="species" reg="averata">averata</tp:taxon-name-part></tp:taxon-name></italic><ext-link xmlns:xlink="http://www.w3.org/1999/xlink" ext-link-type="gen" xlink:href="KC788265" xlink:type="simple">KC788265</ext-link> as a reference.</p></caption><graphic xmlns:xlink="http://www.w3.org/1999/xlink" xlink:href="zookeys-989-001-g021.jpg" position="float" orientation="portrait" xlink:type="simple" id="oo_473228.jpg"><uri content-type="original_file" xlink:type="simple">https://binary.pensoft.net/fig/473228</uri></graphic></fig><p>The <abbrev xmlns:xlink="http://www.w3.org/1999/xlink" xlink:title="Maximum likelihood" id="ABBRID0EAWCI" xlink:type="simple">ML</abbrev> and <abbrev xmlns:xlink="http://www.w3.org/1999/xlink" xlink:title="Bayesian inference" id="ABBRID0EEWCI" xlink:type="simple">BI</abbrev> phylogenetic trees are identical in topology, and thus only the former with the both support values is shown (Figure <xref ref-type="fig" rid="F21">21</xref>). In both trees, <italic><tp:taxon-name><tp:taxon-name-part taxon-name-part-type="genus" reg="Metallogorgia">Metallogorgia</tp:taxon-name-part></tp:taxon-name></italic>, <italic><tp:taxon-name><tp:taxon-name-part taxon-name-part-type="genus" reg="Pseudochrysogorgia">Pseudochrysogorgia</tp:taxon-name-part></tp:taxon-name></italic>, <italic><tp:taxon-name><tp:taxon-name-part taxon-name-part-type="genus" reg="Iridogorgia">Iridogorgia</tp:taxon-name-part></tp:taxon-name></italic>, <italic><tp:taxon-name><tp:taxon-name-part taxon-name-part-type="genus" reg="Radicipes">Radicipes</tp:taxon-name-part></tp:taxon-name></italic> and <italic><tp:taxon-name><tp:taxon-name-part taxon-name-part-type="genus" reg="Chrysogorgia">Chrysogorgia</tp:taxon-name-part></tp:taxon-name></italic> formed a “monophyletic <tp:taxon-name><tp:taxon-name-part taxon-name-part-type="family">Chrysogorgiidae</tp:taxon-name-part></tp:taxon-name> clade’’ (<abbrev xmlns:xlink="http://www.w3.org/1999/xlink" xlink:title="Monophyletic Chrysogorgiidae Clade" id="ABBRID0EUXCI" xlink:type="simple">MCC</abbrev>) sensu <xref ref-type="bibr" rid="B24">Pante et al. (2012)</xref> with moderate to high support (<abbrev xmlns:xlink="http://www.w3.org/1999/xlink" xlink:title="Maximum likelihood" id="ABBRID0E3XCI" xlink:type="simple">ML</abbrev> 86%; <abbrev xmlns:xlink="http://www.w3.org/1999/xlink" xlink:title="Bayesian inference" id="ABBRID0EAYCI" xlink:type="simple">BI</abbrev> 0.95). The <italic><tp:taxon-name><tp:taxon-name-part taxon-name-part-type="genus" reg="Chrysogorgia">Chrysogorgia</tp:taxon-name-part></tp:taxon-name></italic> species were separated into two main clades (Clade I and II) with high support values, which is consistent with <xref ref-type="bibr" rid="B34">Xu et al. (2019</xref>, <xref ref-type="bibr" rid="B35">2020</xref>). Clade I includes the sister species <italic><tp:taxon-name><tp:taxon-name-part taxon-name-part-type="genus" reg="Chrysogorgia">C.</tp:taxon-name-part> <tp:taxon-name-part taxon-name-part-type="species" reg="binata">binata</tp:taxon-name-part></tp:taxon-name></italic>, <tp:taxon-name><tp:taxon-name-part taxon-name-part-type="genus" reg="Chrysogorgia">C.</tp:taxon-name-part> <tp:taxon-name-part taxon-name-part-type="uncertainty-rank">cf.</tp:taxon-name-part> <tp:taxon-name-part taxon-name-part-type="species" reg="stellata">stellata</tp:taxon-name-part></tp:taxon-name> and <italic><tp:taxon-name><tp:taxon-name-part taxon-name-part-type="genus" reg="Chrysogorgia">C.</tp:taxon-name-part> <tp:taxon-name-part taxon-name-part-type="species" reg="chryseis">chryseis</tp:taxon-name-part></tp:taxon-name></italic>, and Clade II contains all the rest species. The species <italic><tp:taxon-name><tp:taxon-name-part taxon-name-part-type="genus" reg="Chrysogorgia">C.</tp:taxon-name-part> <tp:taxon-name-part taxon-name-part-type="species" reg="dendritica">dendritica</tp:taxon-name-part></tp:taxon-name></italic> and <italic><tp:taxon-name><tp:taxon-name-part taxon-name-part-type="genus" reg="Chrysogorgia">C.</tp:taxon-name-part> <tp:taxon-name-part taxon-name-part-type="species" reg="abludo">abludo</tp:taxon-name-part></tp:taxon-name></italic> formed a sister subclade, followed by <italic><tp:taxon-name><tp:taxon-name-part taxon-name-part-type="genus" reg="Chrysogorgia">C.</tp:taxon-name-part> <tp:taxon-name-part taxon-name-part-type="species" reg="fragilis">fragilis</tp:taxon-name-part></tp:taxon-name></italic>. <italic><tp:taxon-name><tp:taxon-name-part taxon-name-part-type="genus" reg="Chrysogorgia">Chrysogorgia</tp:taxon-name-part> <tp:taxon-name-part taxon-name-part-type="species" reg="carolinensis">carolinensis</tp:taxon-name-part></tp:taxon-name></italic> sp. nov. formed a sister subclade with the cluster <italic><tp:taxon-name><tp:taxon-name-part taxon-name-part-type="genus" reg="Chrysogorgia">C.</tp:taxon-name-part> <tp:taxon-name-part taxon-name-part-type="species" reg="ramificans">ramificans</tp:taxon-name-part></tp:taxon-name></italic> + <italic><tp:taxon-name><tp:taxon-name-part taxon-name-part-type="genus" reg="Chrysogorgia">C.</tp:taxon-name-part> <tp:taxon-name-part taxon-name-part-type="species" reg="monticola">monticola</tp:taxon-name-part></tp:taxon-name></italic>, the group <italic><tp:taxon-name><tp:taxon-name-part taxon-name-part-type="genus" reg="Chrysogorgia">C.</tp:taxon-name-part> <tp:taxon-name-part taxon-name-part-type="species" reg="dendritica">dendritica</tp:taxon-name-part></tp:taxon-name></italic> + <italic><tp:taxon-name><tp:taxon-name-part taxon-name-part-type="genus" reg="Chrysogorgia">C.</tp:taxon-name-part> <tp:taxon-name-part taxon-name-part-type="species" reg="abludo">abludo</tp:taxon-name-part></tp:taxon-name></italic> + <italic><tp:taxon-name><tp:taxon-name-part taxon-name-part-type="genus" reg="Chrysogorgia">C.</tp:taxon-name-part> <tp:taxon-name-part taxon-name-part-type="species" reg="fragilis">fragilis</tp:taxon-name-part></tp:taxon-name></italic> and the rest species within Clade II. <italic><tp:taxon-name><tp:taxon-name-part taxon-name-part-type="genus" reg="Metallogorgia">Metallogorgia</tp:taxon-name-part> <tp:taxon-name-part taxon-name-part-type="species" reg="melanotrichos">melanotrichos</tp:taxon-name-part></tp:taxon-name></italic> and <italic><tp:taxon-name><tp:taxon-name-part taxon-name-part-type="genus" reg="Metallogorgia">M.</tp:taxon-name-part> <tp:taxon-name-part taxon-name-part-type="species" reg="macrospina">macrospina</tp:taxon-name-part></tp:taxon-name></italic> formed sister clade, followed by <italic><tp:taxon-name><tp:taxon-name-part taxon-name-part-type="genus" reg="Pseudochrysogorgia">P.</tp:taxon-name-part> <tp:taxon-name-part taxon-name-part-type="species" reg="bellona">bellona</tp:taxon-name-part></tp:taxon-name></italic> with full node support (Figure <xref ref-type="fig" rid="F21">21</xref>).</p></sec></tp:treatment-sec><tp:treatment-sec><!--Section generated to contain objects referenced in tp:taxon-treatment.--><table-wrap id="T3" position="float" orientation="portrait"><label>Table 3.</label><caption><p>The comparisons of the species (adults) in the genus <italic><tp:taxon-name><tp:taxon-name-part taxon-name-part-type="genus" reg="Metallogorgia">Metallogorgia</tp:taxon-name-part></tp:taxon-name></italic> Versluys, 1902 and <italic><tp:taxon-name><tp:taxon-name-part taxon-name-part-type="genus" reg="Pseudochrysogorgia">Pseudochrysogorgia</tp:taxon-name-part> <tp:taxon-name-part taxon-name-part-type="species" reg="bellona">bellona</tp:taxon-name-part></tp:taxon-name></italic> Pante &amp; France, 2010.</p></caption><table id="TID0E3UAI" rules="all"><tbody><tr><th rowspan="1" colspan="1">Characters/ Species</th><th rowspan="1" colspan="1">
                      <italic><tp:taxon-name><tp:taxon-name-part taxon-name-part-type="genus" reg="Metallogorgia">M.</tp:taxon-name-part> <tp:taxon-name-part taxon-name-part-type="species" reg="macrospina">macrospina</tp:taxon-name-part></tp:taxon-name></italic>
                    </th><th rowspan="1" colspan="1">
                      <italic><tp:taxon-name><tp:taxon-name-part taxon-name-part-type="genus" reg="Metallogorgia">M.</tp:taxon-name-part> <tp:taxon-name-part taxon-name-part-type="species" reg="melanotrichos">melanotrichos</tp:taxon-name-part></tp:taxon-name></italic>
                    </th><th rowspan="1" colspan="1"><italic><tp:taxon-name><tp:taxon-name-part taxon-name-part-type="genus" reg="Metallogorgia">M.</tp:taxon-name-part> <tp:taxon-name-part taxon-name-part-type="species" reg="splendens">splendens</tp:taxon-name-part></tp:taxon-name></italic>*</th><th rowspan="1" colspan="1">
                      <italic><tp:taxon-name><tp:taxon-name-part taxon-name-part-type="genus" reg="Metallogorgia">M.</tp:taxon-name-part> <tp:taxon-name-part taxon-name-part-type="species" reg="tenuis">tenuis</tp:taxon-name-part></tp:taxon-name></italic>
                    </th><th rowspan="1" colspan="1">
                      <italic><tp:taxon-name><tp:taxon-name-part taxon-name-part-type="genus" reg="Pseudochrysogorgia">P.</tp:taxon-name-part> <tp:taxon-name-part taxon-name-part-type="species" reg="bellona">bellona</tp:taxon-name-part></tp:taxon-name></italic>
                    </th></tr><tr><td rowspan="1" colspan="1">Branching part</td><td rowspan="1" colspan="1">sympodial</td><td rowspan="1" colspan="1">monopodial</td><td rowspan="1" colspan="1">unknown</td><td rowspan="1" colspan="1">sympodial*</td><td rowspan="1" colspan="1">monopodial</td></tr><tr><td rowspan="1" colspan="1">Branchlets forming a sympodium</td><td rowspan="1" colspan="1">yes</td><td rowspan="1" colspan="1">yes</td><td rowspan="1" colspan="1">unknown</td><td rowspan="1" colspan="1">No*</td><td rowspan="1" colspan="1">No</td></tr><tr><td rowspan="1" colspan="1">Interbranch distance (mm)</td><td rowspan="1" colspan="1">5–18</td><td rowspan="1" colspan="1">–</td><td rowspan="1" colspan="1">unknown</td><td rowspan="1" colspan="1">10–18*</td><td rowspan="1" colspan="1">9.9–17.2</td></tr><tr><td rowspan="1" colspan="1">Polyp height (mm)</td><td rowspan="1" colspan="1">1–1.5</td><td rowspan="1" colspan="1">1.5–2.0</td><td rowspan="1" colspan="1">1.5</td><td rowspan="1" colspan="1">1.5–2.0</td><td rowspan="1" colspan="1">1.0–3.3</td></tr><tr><td rowspan="1" colspan="1">Sclerites in tentacles</td><td rowspan="1" colspan="1">rods</td><td rowspan="1" colspan="1">rods</td><td rowspan="1" colspan="1">plates</td><td rowspan="1" colspan="1">spindles</td><td rowspan="1" colspan="1">rods</td></tr><tr><td rowspan="1" colspan="1">Sclerites in body wall</td><td rowspan="1" colspan="1">rods</td><td rowspan="1" colspan="1">rods and scales</td><td rowspan="1" colspan="1">rods</td><td rowspan="1" colspan="1">rods and spindles</td><td rowspan="1" colspan="1">rods and scales</td></tr><tr><td rowspan="1" colspan="1">Sclerites with its shapes in coenenchyme</td><td rowspan="1" colspan="1">rods and scales elongated with slightly serrated edges and coarse surface</td><td rowspan="1" colspan="1">scales elongated with relatively smooth edges and surface</td><td rowspan="1" colspan="1">rods small, flattened, often with serrated edges and smooth surface</td><td rowspan="1" colspan="1">scales small, elongated, often with irregular shape and serrated edges.</td><td rowspan="1" colspan="1">scales and plates with many ornamentation</td></tr><tr><td rowspan="1" colspan="1">Dendritic holdfast</td><td rowspan="1" colspan="1">no</td><td rowspan="1" colspan="1">no</td><td rowspan="1" colspan="1">unknown</td><td rowspan="1" colspan="1">no</td><td rowspan="1" colspan="1">yes</td></tr><tr><td rowspan="1" colspan="1">Reference</td><td rowspan="1" colspan="1"><xref ref-type="bibr" rid="B18">Kükenthal 1919</xref>, present study</td><td rowspan="1" colspan="1"><xref ref-type="bibr" rid="B33">Wright and Studer 1889</xref>, <xref ref-type="bibr" rid="B31">Versluys 1902</xref>, <xref ref-type="bibr" rid="B21">Nutting 1908</xref>, <xref ref-type="bibr" rid="B18">Kükenthal 1919</xref>, <xref ref-type="bibr" rid="B26">Pasternak 1981</xref>, present study</td><td rowspan="1" colspan="1"><xref ref-type="bibr" rid="B30">Verrill 1883</xref>, <xref ref-type="bibr" rid="B31">Versluys 1902</xref>, <xref ref-type="bibr" rid="B18">Kükenthal 1919</xref>, <xref ref-type="bibr" rid="B8">Deichmann 1936</xref></td><td rowspan="1" colspan="1">
                      <xref ref-type="bibr" rid="B26">Pasternak 1981</xref>
                    </td><td rowspan="1" colspan="1"><xref ref-type="bibr" rid="B22">Pante and France 2010</xref>, present study</td></tr></tbody></table><table-wrap-foot><fn><p>*, putative species or questionable regarded by <xref ref-type="bibr" rid="B32">Watling et al. 2011</xref>.</p></fn></table-wrap-foot></table-wrap></tp:treatment-sec><ref-list><ref id="B18"><mixed-citation xmlns:xlink="http://www.w3.org/1999/xlink" xlink:type="simple"><person-group><name name-style="western"><surname>Kükenthal</surname><given-names>W</given-names></name></person-group> (<year>1919</year>) <tp:taxon-name><tp:taxon-name-part taxon-name-part-type="suborder">Gorgonaria</tp:taxon-name-part></tp:taxon-name>. Wissenschaftliche Ergebnisse der Deutschen Tiefsee- Expedition auf dem Dampfer“Valdivia”1891–1899 13(2): 1–946.</mixed-citation></ref><ref id="B33"><mixed-citation xmlns:xlink="http://www.w3.org/1999/xlink" xlink:type="simple"><person-group><name name-style="western"><surname>Wright</surname><given-names>EP</given-names></name><name name-style="western"><surname>Studer</surname><given-names>T</given-names></name></person-group> (<year>1889</year>) <article-title>Report on the <tp:taxon-name><tp:taxon-name-part taxon-name-part-type="subclass">Alcyonaria</tp:taxon-name-part></tp:taxon-name> collected by H.M.S. Challenger during the years 1873–1876. Report on the Scientific Results of H.M.S. Challenger during the years 1873–76.</article-title><source>Zoology</source><volume>31</volume>(<issue>64</issue>): <fpage>1</fpage>–<lpage>314</lpage>.</mixed-citation></ref><ref id="B31"><mixed-citation xmlns:xlink="http://www.w3.org/1999/xlink" xlink:type="simple"><person-group><name name-style="western"><surname>Versluys</surname><given-names>J</given-names></name></person-group> (<year>1902</year>) <article-title>Die Gorgoniden der Siboga-Expedition I. Die <tp:taxon-name><tp:taxon-name-part taxon-name-part-type="family">Chrysogorgiidae</tp:taxon-name-part></tp:taxon-name>.</article-title><source>Siboga-Expeditie</source><volume>13</volume>: <fpage>1</fpage>–<lpage>120</lpage>.</mixed-citation></ref><ref id="B21"><mixed-citation xmlns:xlink="http://www.w3.org/1999/xlink" xlink:type="simple"><person-group><name name-style="western"><surname>Nutting</surname><given-names>CC</given-names></name></person-group> (<year>1908</year>) <article-title>Descriptions of the <tp:taxon-name><tp:taxon-name-part taxon-name-part-type="subclass">Alcyonaria</tp:taxon-name-part></tp:taxon-name> collected by the U.S. Bureau of Fisheries steamer Albatross in the vicinity of the Hawaiian Islands in 1902.</article-title><source>Proceedings of the United States National Museum</source><volume>34</volume>: <fpage>543</fpage>–<lpage>601</lpage>. [pls 41–51.] <ext-link xlink:type="simple" ext-link-type="doi" xlink:href="10.5479/si.00963801.34-1624.543">https://doi.org/10.5479/si.00963801.34-1624.543</ext-link></mixed-citation></ref><ref id="B26"><mixed-citation xmlns:xlink="http://www.w3.org/1999/xlink" xlink:type="simple"><person-group><name name-style="western"><surname>Pasternak</surname><given-names>FA</given-names></name></person-group> (<year>1981</year>) <tp:taxon-name><tp:taxon-name-part taxon-name-part-type="order">Alcyonacea</tp:taxon-name-part></tp:taxon-name> and <tp:taxon-name><tp:taxon-name-part taxon-name-part-type="order">Gorgonacea</tp:taxon-name-part></tp:taxon-name>. In: Benthos of the Submarine Mountains of the Marcus-Necker and adjacent Pacific Regions. Academy of Sciences of the USSR, P.P. Shirshov Institute of Oceanology, Moscow: 40–56.</mixed-citation></ref><ref id="B30"><mixed-citation xmlns:xlink="http://www.w3.org/1999/xlink" xlink:type="simple"><person-group><name name-style="western"><surname>Verrill</surname><given-names>AE</given-names></name></person-group> (<year>1883</year>) <article-title>Report on the <tp:taxon-name><tp:taxon-name-part taxon-name-part-type="class">Anthozoa</tp:taxon-name-part></tp:taxon-name>, and on some additional species dredged by the “Blake” in 1877–1879, and by the U.S. Fish Commission steamer “Fish Hawk” in 1880–82.</article-title><source>Bulletin of the Museum of Comparative Zoology at Harvard College</source><volume>11</volume>: <fpage>1</fpage>–<lpage>72</lpage>.</mixed-citation></ref><ref id="B8"><mixed-citation xmlns:xlink="http://www.w3.org/1999/xlink" xlink:type="simple"><person-group><name name-style="western"><surname>Deichmann</surname><given-names>E</given-names></name></person-group> (<year>1936</year>) <article-title>The <tp:taxon-name><tp:taxon-name-part taxon-name-part-type="subclass">Alcyonaria</tp:taxon-name-part></tp:taxon-name> of the western part of the Atlantic Ocean.</article-title><source>Memoirs of the Museum of Comparative Zoology, Harvard</source><volume>53</volume>: <fpage>1</fpage>–<lpage>317</lpage>. <ext-link xlink:type="simple" ext-link-type="doi" xlink:href="10.5962/bhl.title.49348">https://doi.org/10.5962/bhl.title.49348</ext-link></mixed-citation></ref><ref id="B22"><mixed-citation xmlns:xlink="http://www.w3.org/1999/xlink" xlink:type="simple"><person-group><name name-style="western"><surname>Pante</surname><given-names>E</given-names></name><name name-style="western"><surname>France</surname><given-names>SC</given-names></name></person-group> (<year>2010</year>) <article-title><italic><tp:taxon-name><tp:taxon-name-part taxon-name-part-type="genus">Pseudochrysogorgia</tp:taxon-name-part> <tp:taxon-name-part taxon-name-part-type="species">bellona</tp:taxon-name-part></tp:taxon-name></italic> n. gen., sp. nov.: a new genus and species of chrysogorgiid octocoral (<tp:taxon-name><tp:taxon-name-part taxon-name-part-type="phylum">Coelenterata</tp:taxon-name-part></tp:taxon-name>, <tp:taxon-name><tp:taxon-name-part taxon-name-part-type="class">Anthozoa</tp:taxon-name-part></tp:taxon-name>) from the Coral Sea.</article-title><source>Zoosystema</source><volume>32</volume>(<issue>4</issue>): <fpage>595</fpage>–<lpage>612</lpage>. <ext-link xlink:type="simple" ext-link-type="doi" xlink:href="10.5252/z2010n4a4">https://doi.org/10.5252/z2010n4a4</ext-link></mixed-citation></ref><ref id="B32"><mixed-citation xmlns:xlink="http://www.w3.org/1999/xlink" xlink:type="simple"><person-group><name name-style="western"><surname>Watling</surname><given-names>L</given-names></name><name name-style="western"><surname>France</surname><given-names>SC</given-names></name><name name-style="western"><surname>Pante</surname><given-names>E</given-names></name><name name-style="western"><surname>Simpson</surname><given-names>A</given-names></name></person-group> (<year>2011</year>) <article-title>Chapter Two-Biology of Deep-Water Octocorals.</article-title><source>Advances in Marine Biology</source><volume>60</volume>(<issue>3</issue>): <fpage>41</fpage>–<lpage>122</lpage>. <ext-link xlink:type="simple" ext-link-type="doi" xlink:href="10.1016/B978-0-12-385529-9.00002-0">https://doi.org/10.1016/B978-0-12-385529-9.00002-0</ext-link></mixed-citation></ref><ref id="B24"><mixed-citation xmlns:xlink="http://www.w3.org/1999/xlink" xlink:type="simple"><person-group><name name-style="western"><surname>Pante</surname><given-names>E</given-names></name><name name-style="western"><surname>France</surname><given-names>SC</given-names></name><name name-style="western"><surname>Couloux</surname><given-names>A</given-names></name><name name-style="western"><surname>Cruaud</surname><given-names>C</given-names></name><name name-style="western"><surname>McFadden</surname><given-names>CS</given-names></name><name name-style="western"><surname>Samadi</surname><given-names>S</given-names></name><name name-style="western"><surname>Watling</surname><given-names>L</given-names></name></person-group> (<year>2012</year>) Deep-Sea Origin and In-Situ Diversification of Chrysogorgiid Octocorals. PLoS ONE 7(6): e38357. <ext-link xlink:type="simple" ext-link-type="doi" xlink:href="10.1371/journal.pone.0038357">https://doi.org/10.1371/journal.pone.0038357</ext-link></mixed-citation></ref><ref id="B35"><mixed-citation xmlns:xlink="http://www.w3.org/1999/xlink" xlink:type="simple"><person-group><name name-style="western"><surname>Xu</surname><given-names>Y</given-names></name><name name-style="western"><surname>Zhan</surname><given-names>ZF</given-names></name><name name-style="western"><surname>Xu</surname><given-names>KD</given-names></name></person-group> (<year>2020</year>) Morphology and molecular phylogeny of three new deep-sea species of <italic><tp:taxon-name><tp:taxon-name-part taxon-name-part-type="genus">Chrysogorgia</tp:taxon-name-part></tp:taxon-name></italic> (<tp:taxon-name><tp:taxon-name-part taxon-name-part-type="phylum">Cnidaria</tp:taxon-name-part></tp:taxon-name>, <tp:taxon-name><tp:taxon-name-part taxon-name-part-type="subclass">Octocorallia</tp:taxon-name-part></tp:taxon-name>) from seamounts in the tropical Western Paciﬁc Ocean. PeerJ 8: e8832. <ext-link xlink:type="simple" ext-link-type="doi" xlink:href="10.7717/peerj.8832">https://doi.org/10.7717/peerj.8832</ext-link></mixed-citation></ref><ref id="B34"><mixed-citation xmlns:xlink="http://www.w3.org/1999/xlink" xlink:type="simple"><person-group><name name-style="western"><surname>Xu</surname><given-names>Y</given-names></name><name name-style="western"><surname>Li</surname><given-names>Y</given-names></name><name name-style="western"><surname>Zhan</surname><given-names>ZF</given-names></name><name name-style="western"><surname>Xu</surname><given-names>KD</given-names></name></person-group> (<year>2019</year>) <article-title>Morphology and phylogenetic analysis of two new deep-sea species of <italic><tp:taxon-name><tp:taxon-name-part taxon-name-part-type="genus">Chrysogorgia</tp:taxon-name-part></tp:taxon-name></italic> (<tp:taxon-name><tp:taxon-name-part taxon-name-part-type="phylum">Cnidaria</tp:taxon-name-part></tp:taxon-name>, <tp:taxon-name><tp:taxon-name-part taxon-name-part-type="subclass">Octocorallia</tp:taxon-name-part></tp:taxon-name>, <tp:taxon-name><tp:taxon-name-part taxon-name-part-type="family">Chrysogorgiidae</tp:taxon-name-part></tp:taxon-name>) from Kocebu Guyot (Magellan seamounts) in the Pacific Ocean.</article-title><source>Zookeys</source><volume>881</volume>: <fpage>91</fpage>–<lpage>107</lpage>. <ext-link xlink:type="simple" ext-link-type="doi" xlink:href="10.3897/zookeys.881.34759">https://doi.org/10.3897/zookeys.881.34759</ext-link></mixed-citation></ref></ref-list></tp:taxon-treatment>
